# Supplementary material for: High‐Pressure Synthesis of Ultra‐Incompressible Beryllium Tungsten Nitride Pernitride BeW10N14(N2)
Source: Angew Chem Int Ed Engl. 2025 Apr 10;64(24):e202505778. doi: 10.1002/anie.202505778 (PMC12144890; doi:10.1002/anie.202505778)
Supplement: Supplementary file 2 — Supporting Information S1 [file ANIE-64-e202505778-s001.cif]

data_BeW10N16_17GPa
 
_audit_creation_method            'SHELXL-2018/3'
_shelx_SHELXL_version_number      '2018/3'
_chemical_name_systematic         ?
_chemical_name_common             ?
_chemical_melting_point           ?
_chemical_formula_moiety          ?
_chemical_formula_sum
 'Be N16 W10' 
_chemical_formula_weight          2071.67

loop_
 _atom_type_symbol
 _atom_type_description
 _atom_type_scat_dispersion_real
 _atom_type_scat_dispersion_imag
 _atom_type_scat_source
 'Be'  'Be'  -0.0008   0.0000
 'International Tables Vol C Tables 4.2.6.8 and 6.1.1.4'
 'N'  'N'  -0.0012   0.0004
 'International Tables Vol C Tables 4.2.6.8 and 6.1.1.4'
 'W'  'W'  -0.9853   1.5082
 'International Tables Vol C Tables 4.2.6.8 and 6.1.1.4'
 
_space_group_crystal_system       monoclinic
_space_group_IT_number            12
_space_group_name_H-M_alt         'C 2/m'
_space_group_name_Hall            '-C 2y'
 
_shelx_space_group_comment
;
The symmetry employed for this shelxl refinement is uniquely defined
by the following loop, which should always be used as a source of
symmetry information in preference to the above space-group names.
They are only intended as comments.
;
 
loop_
 _space_group_symop_operation_xyz
 'x, y, z'
 '-x, y, -z'
 'x+1/2, y+1/2, z'
 '-x+1/2, y+1/2, -z'
 '-x, -y, -z'
 'x, -y, z'
 '-x+1/2, -y+1/2, -z'
 'x+1/2, -y+1/2, z'
 
_cell_length_a                    20.554(2)
_cell_length_b                    2.8457(4)
_cell_length_c                    8.324(7)
_cell_angle_alpha                 90
_cell_angle_beta                  99.59(3)
_cell_angle_gamma                 90
_cell_volume                      480.1(4)
_cell_formula_units_Z             2
_cell_measurement_temperature     293(2)
_cell_measurement_reflns_used     483
_cell_measurement_theta_min       1.6370
_cell_measurement_theta_max       16.8760
 
_exptl_crystal_description        irregular
_exptl_crystal_colour             'metallic dark black'
_exptl_crystal_density_meas       ?
_exptl_crystal_density_method     ?
_exptl_crystal_density_diffrn     14.332         
_exptl_crystal_F_000              1712
_exptl_transmission_factor_min    ?
_exptl_transmission_factor_max    ?
_exptl_crystal_size_max           0.001
_exptl_crystal_size_mid           0.001
_exptl_crystal_size_min           0.001
_exptl_absorpt_coefficient_mu     11.648
_shelx_estimated_absorpt_T_min    ?
_shelx_estimated_absorpt_T_max    ?
_exptl_absorpt_correction_type    multi-scan
_exptl_absorpt_correction_T_min   0.01477
_exptl_absorpt_correction_T_max   1.00000
_exptl_absorpt_process_details    
;
CrysAlisPro 1.171.43.67a (Rigaku Oxford Diffraction, 2023)
Empirical absorption correction using spherical harmonics,
implemented in SCALE3 ABSPACK scaling algorithm.
;
_exptl_absorpt_special_details    ?
_diffrn_ambient_temperature       293(2)
_diffrn_ambient_pressure 			 16500000
_diffrn_radiation_wavelength      0.2905
_diffrn_radiation_type            synchrotron
_diffrn_source                    synchrotron
_diffrn_source_type              'PETRAIII, Beamline P02.2'
_diffrn_measurement_device_type   
;
customized \w-circle diffractometer
;
_diffrn_measurement_method        '\w scans'
_diffrn_reflns_number             1006
_diffrn_reflns_av_unetI/netI      0.0663
_diffrn_reflns_av_R_equivalents   0.0437
_diffrn_reflns_limit_h_min        -38
_diffrn_reflns_limit_h_max        36
_diffrn_reflns_limit_k_min        -5
_diffrn_reflns_limit_k_max        5
_diffrn_reflns_limit_l_min        -6
_diffrn_reflns_limit_l_max        4
_diffrn_reflns_theta_min          1.643
_diffrn_reflns_theta_max          17.797
_diffrn_reflns_theta_full         10.038
_diffrn_detector                     'Flat panel'
_diffrn_detector_area_resol_mean      5.0
_diffrn_detector_type                   'Perkin Elmer XRD1621'
_diffrn_measured_fraction_theta_max   0.220
_diffrn_measured_fraction_theta_full  0.366
_diffrn_reflns_Laue_measured_fraction_max    0.220
_diffrn_reflns_Laue_measured_fraction_full   0.366
_diffrn_reflns_point_group_measured_fraction_max   0.220
_diffrn_reflns_point_group_measured_fraction_full  0.366
_reflns_number_total              577
_reflns_number_gt                 397
_reflns_threshold_expression      'I > 2\s(I)'
_reflns_Friedel_coverage          0.000
_reflns_Friedel_fraction_max      .
_reflns_Friedel_fraction_full     .
 
_reflns_special_details
;
 Reflections were merged by SHELXL according to the crystal
 class for the calculation of statistics and refinement.
 
 _reflns_Friedel_fraction is defined as the number of unique
 Friedel pairs measured divided by the number that would be
 possible theoretically, ignoring centric projections and
 systematic absences.
;
 
_computing_data_collection        ?
_computing_cell_refinement        ?
_computing_data_reduction         ?
_computing_structure_solution     ?
_computing_structure_refinement 'SHELXL-2018/3 (Sheldrick, 2018)'
_computing_molecular_graphics     ?
_computing_publication_material   ?
_refine_special_details           ?
_refine_ls_structure_factor_coef  Fsqd
_refine_ls_matrix_type            full
_refine_ls_weighting_scheme       calc
_refine_ls_weighting_details
'w=1/[\s^2^(Fo^2^)+(0.0699P)^2^] where P=(Fo^2^+2Fc^2^)/3'
_atom_sites_solution_primary      ?
_atom_sites_solution_secondary    ?
_atom_sites_solution_hydrogens    .
_refine_ls_hydrogen_treatment     undef
_refine_ls_extinction_method      none
_refine_ls_extinction_coef        .
_refine_ls_number_reflns          577
_refine_ls_number_parameters      56
_refine_ls_number_restraints      0
_refine_ls_R_factor_all           0.0825
_refine_ls_R_factor_gt            0.0461
_refine_ls_wR_factor_ref          0.1097
_refine_ls_wR_factor_gt           0.0967
_refine_ls_goodness_of_fit_ref    0.968
_refine_ls_restrained_S_all       0.968
_refine_ls_shift/su_max           0.001
_refine_ls_shift/su_mean          0.000
 
loop_
 _atom_site_label
 _atom_site_type_symbol
 _atom_site_fract_x
 _atom_site_fract_y
 _atom_site_fract_z
 _atom_site_U_iso_or_equiv
 _atom_site_adp_type
 _atom_site_occupancy
 _atom_site_site_symmetry_order  
 _atom_site_calc_flag
 _atom_site_refinement_flags_posn
 _atom_site_refinement_flags_adp
 _atom_site_refinement_flags_occupancy
 _atom_site_disorder_assembly
 _atom_site_disorder_group
W1 W 0.17043(5) 0.000000 0.4744(3) 0.0057(7) Uani 1 2 d S T P . .
W2 W 0.55455(5) 0.000000 0.3115(3) 0.0065(7) Uani 1 2 d S T P . .
W3 W 0.62640(5) 0.000000 0.0433(3) 0.0062(7) Uani 1 2 d S T P . .
W4 W 0.09242(5) 0.000000 0.7337(3) 0.0073(7) Uani 1 2 d S T P . .
W5 W 0.76901(5) 0.000000 0.1974(3) 0.0131(8) Uani 1 2 d S T P . .
N1 N 0.2622(9) 0.000000 0.381(6) 0.006(3) Uiso 1 2 d S . P . .
N2 N 0.6544(10) 0.000000 0.310(7) 0.012(4) Uiso 1 2 d S . P . .
N3 N 0.0620(11) 0.000000 0.121(8) 0.012(4) Uiso 1 2 d S . P . .
N4 N 0.0000(12) 0.000000 0.418(7) 0.013(4) Uiso 1 2 d S . P . .
N5 N 0.3951(10) 0.000000 0.458(6) 0.007(3) Uiso 1 2 d S . P . .
N6 N 0.3402(9) 0.000000 0.160(6) 0.008(3) Uiso 1 2 d S . P . .
N7 N 0.2052(11) 0.000000 0.080(7) 0.013(4) Uiso 1 2 d S . P . .
N8 N 0.4563(11) 0.000000 0.167(7) 0.012(4) Uiso 1 2 d S . P . .
Be1 Be 0.000000 0.500000 0.000000 0.05(3) Uiso 1 4 d S . P . .
 
loop_
 _atom_site_aniso_label
 _atom_site_aniso_U_11
 _atom_site_aniso_U_22
 _atom_site_aniso_U_33
 _atom_site_aniso_U_23
 _atom_site_aniso_U_13
 _atom_site_aniso_U_12
W1 0.0103(4) 0.0046(4) 0.002(2) 0.000 0.0007(6) 0.000
W2 0.0104(4) 0.0043(4) 0.004(2) 0.000 -0.0006(6) 0.000
W3 0.0104(4) 0.0045(4) 0.004(2) 0.000 0.0006(6) 0.000
W4 0.0107(4) 0.0053(4) 0.005(2) 0.000 -0.0009(6) 0.000
W5 0.0144(4) 0.0084(4) 0.014(3) 0.000 -0.0036(7) 0.000
 
_geom_special_details
;
 All esds (except the esd in the dihedral angle between two l.s. planes)
 are estimated using the full covariance matrix.  The cell esds are taken
 into account individually in the estimation of esds in distances, angles
 and torsion angles; correlations between esds in cell parameters are only
 used when they are defined by crystal symmetry.  An approximate (isotropic)
 treatment of cell esds is used for estimating esds involving l.s. planes.
;
 
loop_
 _geom_bond_atom_site_label_1
 _geom_bond_atom_site_label_2
 _geom_bond_distance
 _geom_bond_site_symmetry_2
 _geom_bond_publ_flag
W1 N2 1.96(4) 3_445 ?
W1 N2 1.96(4) 3_455 ?
W1 N5 2.10(3) 7_546 ?
W1 N5 2.10(3) 7_556 ?
W1 N1 2.16(3) . ?
W1 N1 2.20(2) 7_556 ?
W1 N1 2.20(2) 7_546 ?
W1 W5 2.807(4) 5_656 ?
W1 W1 2.8457(4) 1_565 ?
W1 W1 2.8457(4) 1_545 ?
W1 W4 2.895(4) . ?
W1 W2 2.9087(16) 3_445 ?
W2 N5 2.02(4) 5_656 ?
W2 N2 2.05(3) . ?
W2 N4 2.10(4) 3_545 ?
W2 N4 2.10(4) 3 ?
W2 N3 2.16(5) 3_545 ?
W2 N3 2.16(5) 3 ?
W2 N8 2.17(3) . ?
W2 Be1 2.648(3) 3_545 ?
W2 W2 2.8457(4) 1_565 ?
W2 W2 2.8457(4) 1_545 ?
W2 W3 2.875(4) . ?
W3 N6 1.93(5) 5_655 ?
W3 N3 2.12(3) 3_545 ?
W3 N3 2.12(3) 3 ?
W3 N7 2.140(16) 3 ?
W3 N7 2.140(16) 3_545 ?
W3 N2 2.20(6) . ?
W3 N8 2.23(4) 5_655 ?
W3 Be1 2.5628(10) 3_545 ?
W3 W3 2.8457(4) 1_545 ?
W3 W3 2.8457(4) 1_565 ?
W3 W4 2.925(3) 3_544 ?
W4 N8 2.00(4) 7_546 ?
W4 N8 2.00(4) 7_556 ?
W4 N6 2.078(19) 7_556 ?
W4 N6 2.078(19) 7_546 ?
W4 N4 2.10(3) 5_556 ?
W4 N5 2.18(4) 7_546 ?
W4 N5 2.18(4) 7_556 ?
W4 W5 2.8100(14) 5_656 ?
W4 W4 2.8457(4) 1_545 ?
W4 W4 2.8457(4) 1_565 ?
W5 N7 2.07(2) 3_545 ?
W5 N7 2.07(2) 3 ?
W5 N6 2.10(2) 3 ?
W5 N6 2.10(2) 3_545 ?
W5 N1 2.11(4) 3 ?
W5 N1 2.11(4) 3_545 ?
W5 N7 2.45(6) 5_655 ?
W5 W5 2.8457(4) 1_565 ?
W5 W5 2.8457(4) 1_545 ?
N3 Be1 2.06(2) 1_545 ?
N3 Be1 2.06(2) . ?
N4 N4 1.36(12) 5_556 ?
N8 Be1 1.78(6) 3_545 ?
 
loop_
 _geom_angle_atom_site_label_1
 _geom_angle_atom_site_label_2
 _geom_angle_atom_site_label_3
 _geom_angle
 _geom_angle_site_symmetry_1
 _geom_angle_site_symmetry_3
 _geom_angle_publ_flag
N2 W1 N2 93(2) 3_445 3_455 ?
N2 W1 N5 69.8(18) 3_445 7_546 ?
N2 W1 N5 129.6(10) 3_455 7_546 ?
N2 W1 N5 129.6(10) 3_445 7_556 ?
N2 W1 N5 69.8(18) 3_455 7_556 ?
N5 W1 N5 85.3(13) 7_546 7_556 ?
N2 W1 N1 78.7(12) 3_445 . ?
N2 W1 N1 78.7(12) 3_455 . ?
N5 W1 N1 137.4(7) 7_546 . ?
N5 W1 N1 137.4(7) 7_556 . ?
N2 W1 N1 150.2(12) 3_445 7_556 ?
N2 W1 N1 85.9(12) 3_455 7_556 ?
N5 W1 N1 131.6(18) 7_546 7_556 ?
N5 W1 N1 77.8(8) 7_556 7_556 ?
N1 W1 N1 71.9(17) . 7_556 ?
N2 W1 N1 85.9(12) 3_445 7_546 ?
N2 W1 N1 150.2(12) 3_455 7_546 ?
N5 W1 N1 77.8(8) 7_546 7_546 ?
N5 W1 N1 131.6(18) 7_556 7_546 ?
N1 W1 N1 71.9(17) . 7_546 ?
N1 W1 N1 80.6(9) 7_556 7_546 ?
N2 W1 W5 132.3(10) 3_445 5_656 ?
N2 W1 W5 132.3(10) 3_455 5_656 ?
N5 W1 W5 86.5(12) 7_546 5_656 ?
N5 W1 W5 86.5(12) 7_556 5_656 ?
N1 W1 W5 94.5(10) . 5_656 ?
N1 W1 W5 48.0(10) 7_556 5_656 ?
N1 W1 W5 48.0(10) 7_546 5_656 ?
N2 W1 W1 136.5(12) 3_445 1_565 ?
N2 W1 W1 43.5(12) 3_455 1_565 ?
N5 W1 W1 132.6(7) 7_546 1_565 ?
N5 W1 W1 47.4(7) 7_556 1_565 ?
N1 W1 W1 90.0 . 1_565 ?
N1 W1 W1 49.7(5) 7_556 1_565 ?
N1 W1 W1 130.3(5) 7_546 1_565 ?
W5 W1 W1 90.0 5_656 1_565 ?
N2 W1 W1 43.5(12) 3_445 1_545 ?
N2 W1 W1 136.5(12) 3_455 1_545 ?
N5 W1 W1 47.4(7) 7_546 1_545 ?
N5 W1 W1 132.6(7) 7_556 1_545 ?
N1 W1 W1 89.999(1) . 1_545 ?
N1 W1 W1 130.3(5) 7_556 1_545 ?
N1 W1 W1 49.7(5) 7_546 1_545 ?
W5 W1 W1 89.999(1) 5_656 1_545 ?
W1 W1 W1 180.0 1_565 1_545 ?
N2 W1 W4 118.0(12) 3_445 . ?
N2 W1 W4 118.0(12) 3_455 . ?
N5 W1 W4 48.7(12) 7_546 . ?
N5 W1 W4 48.7(12) 7_556 . ?
N1 W1 W4 153.5(10) . . ?
N1 W1 W4 88.2(11) 7_556 . ?
N1 W1 W4 88.2(11) 7_546 . ?
W5 W1 W4 59.02(8) 5_656 . ?
W1 W1 W4 90.0 1_565 . ?
W1 W1 W4 90.000(1) 1_545 . ?
N2 W1 W2 44.8(8) 3_445 3_445 ?
N2 W1 W2 90.0(7) 3_455 3_445 ?
N5 W1 W2 44.1(12) 7_546 3_445 ?
N5 W1 W2 86.8(6) 7_556 3_445 ?
N1 W1 W2 121.9(8) . 3_445 ?
N1 W1 W2 164.5(7) 7_556 3_445 ?
N1 W1 W2 109.3(3) 7_546 3_445 ?
W5 W1 W2 130.52(9) 5_656 3_445 ?
W1 W1 W2 119.288(17) 1_565 3_445 ?
W1 W1 W2 60.714(18) 1_545 3_445 ?
W4 W1 W2 80.53(7) . 3_445 ?
N5 W2 N2 69.6(19) 5_656 . ?
N5 W2 N4 79.8(14) 5_656 3_545 ?
N2 W2 N4 127.3(10) . 3_545 ?
N5 W2 N4 79.8(14) 5_656 3 ?
N2 W2 N4 127.3(10) . 3 ?
N4 W2 N4 85.4(19) 3_545 3 ?
N5 W2 N3 127.7(10) 5_656 3_545 ?
N2 W2 N3 78.7(13) . 3_545 ?
N4 W2 N3 88.4(17) 3_545 3_545 ?
N4 W2 N3 150.2(11) 3 3_545 ?
N5 W2 N3 127.7(10) 5_656 3 ?
N2 W2 N3 78.7(13) . 3 ?
N4 W2 N3 150.2(11) 3_545 3 ?
N4 W2 N3 88.4(17) 3 3 ?
N3 W2 N3 83(2) 3_545 3 ?
N5 W2 N8 144(2) 5_656 . ?
N2 W2 N8 147(2) . . ?
N4 W2 N8 73.8(14) 3_545 . ?
N4 W2 N8 73.8(14) 3 . ?
N3 W2 N8 76.4(13) 3_545 . ?
N3 W2 N8 76.4(13) 3 . ?
N5 W2 Be1 174.4(10) 5_656 3_545 ?
N2 W2 Be1 104.8(16) . 3_545 ?
N4 W2 Be1 104.2(12) 3_545 3_545 ?
N4 W2 Be1 104.2(12) 3 3_545 ?
N3 W2 Be1 49.4(9) 3_545 3_545 ?
N3 W2 Be1 49.4(9) 3 3_545 ?
N8 W2 Be1 41.8(16) . 3_545 ?
N5 W2 W2 90.000(2) 5_656 1_565 ?
N2 W2 W2 90.0 . 1_565 ?
N4 W2 W2 132.7(9) 3_545 1_565 ?
N4 W2 W2 47.3(9) 3 1_565 ?
N3 W2 W2 131.3(11) 3_545 1_565 ?
N3 W2 W2 48.7(11) 3 1_565 ?
N8 W2 W2 90.000(4) . 1_565 ?
Be1 W2 W2 90.000(1) 3_545 1_565 ?
N5 W2 W2 90.000(2) 5_656 1_545 ?
N2 W2 W2 90.000(2) . 1_545 ?
N4 W2 W2 47.3(9) 3_545 1_545 ?
N4 W2 W2 132.7(9) 3 1_545 ?
N3 W2 W2 48.7(11) 3_545 1_545 ?
N3 W2 W2 131.3(11) 3 1_545 ?
N8 W2 W2 90.000(4) . 1_545 ?
Be1 W2 W2 90.0 3_545 1_545 ?
W2 W2 W2 180.00(7) 1_565 1_545 ?
N5 W2 W3 119.3(10) 5_656 . ?
N2 W2 W3 49.7(16) . . ?
N4 W2 W3 135.1(12) 3_545 . ?
N4 W2 W3 135.1(12) 3 . ?
N3 W2 W3 47.1(10) 3_545 . ?
N3 W2 W3 47.1(10) 3 . ?
N8 W2 W3 96.9(16) . . ?
Be1 W2 W3 55.12(7) 3_545 . ?
W2 W2 W3 90.0 1_565 . ?
W2 W2 W3 90.0 1_545 . ?
N5 W2 W1 46.2(7) 5_656 3 ?
N2 W2 W1 42.3(11) . 3 ?
N4 W2 W1 126.0(12) 3_545 3 ?
N4 W2 W1 85.7(6) 3 3 ?
N3 W2 W1 120.9(6) 3_545 3 ?
N3 W2 W1 82.4(8) 3 3 ?
N8 W2 W1 150.69(7) . 3 ?
Be1 W2 W1 129.56(8) 3_545 3 ?
W2 W2 W1 60.714(18) 1_565 3 ?
W2 W2 W1 119.286(17) 1_545 3 ?
W3 W2 W1 82.84(7) . 3 ?
N6 W3 N3 126.8(16) 5_655 3_545 ?
N6 W3 N3 126.8(16) 5_655 3 ?
N3 W3 N3 84.5(16) 3_545 3 ?
N6 W3 N7 75.7(17) 5_655 3 ?
N3 W3 N7 154(2) 3_545 3 ?
N3 W3 N7 90.4(10) 3 3 ?
N6 W3 N7 75.7(17) 5_655 3_545 ?
N3 W3 N7 90.4(10) 3_545 3_545 ?
N3 W3 N7 154(2) 3 3_545 ?
N7 W3 N7 83.4(8) 3 3_545 ?
N6 W3 N2 144.5(10) 5_655 . ?
N3 W3 N2 76.3(16) 3_545 . ?
N3 W3 N2 76.3(16) 3 . ?
N7 W3 N2 78.0(17) 3 . ?
N7 W3 N2 78.0(17) 3_545 . ?
N6 W3 N8 69.3(15) 5_655 5_655 ?
N3 W3 N8 78.8(15) 3_545 5_655 ?
N3 W3 N8 78.8(15) 3 5_655 ?
N7 W3 N8 124.9(15) 3 5_655 ?
N7 W3 N8 124.9(15) 3_545 5_655 ?
N2 W3 N8 146.1(15) . 5_655 ?
N6 W3 Be1 112.2(7) 5_655 3_545 ?
N3 W3 Be1 51.1(6) 3_545 3_545 ?
N3 W3 Be1 51.1(6) 3 3_545 ?
N7 W3 Be1 138.2(4) 3 3_545 ?
N7 W3 Be1 138.2(4) 3_545 3_545 ?
N2 W3 Be1 103.3(7) . 3_545 ?
N8 W3 Be1 42.8(14) 5_655 3_545 ?
N6 W3 W3 90.0 5_655 1_545 ?
N3 W3 W3 47.7(8) 3_545 1_545 ?
N3 W3 W3 132.3(8) 3 1_545 ?
N7 W3 W3 131.7(4) 3 1_545 ?
N7 W3 W3 48.3(4) 3_545 1_545 ?
N2 W3 W3 90.0 . 1_545 ?
N8 W3 W3 90.0 5_655 1_545 ?
Be1 W3 W3 90.0 3_545 1_545 ?
N6 W3 W3 90.0 5_655 1_565 ?
N3 W3 W3 132.3(8) 3_545 1_565 ?
N3 W3 W3 47.7(8) 3 1_565 ?
N7 W3 W3 48.3(4) 3 1_565 ?
N7 W3 W3 131.7(4) 3_545 1_565 ?
N2 W3 W3 90.0 . 1_565 ?
N8 W3 W3 90.0 5_655 1_565 ?
Be1 W3 W3 90.0 3_545 1_565 ?
W3 W3 W3 180.0 1_545 1_565 ?
N6 W3 W2 170.1(7) 5_655 . ?
N3 W3 W2 48.3(14) 3_545 . ?
N3 W3 W2 48.3(14) 3 . ?
N7 W3 W2 111.4(16) 3 . ?
N7 W3 W2 111.4(16) 3_545 . ?
N2 W3 W2 45.4(7) . . ?
N8 W3 W2 100.7(14) 5_655 . ?
Be1 W3 W2 57.94(6) 3_545 . ?
W3 W3 W2 90.0 1_545 . ?
W3 W3 W2 90.0 1_565 . ?
N6 W3 W4 45.1(5) 5_655 3_544 ?
N3 W3 W4 82.6(16) 3_545 3_544 ?
N3 W3 W4 121.7(12) 3 3_544 ?
N7 W3 W4 120.9(16) 3 3_544 ?
N7 W3 W4 82.3(14) 3_545 3_544 ?
N2 W3 W4 150.88(4) . 3_544 ?
N8 W3 W4 43.0(10) 5_655 3_544 ?
Be1 W3 W4 77.79(5) 3_545 3_544 ?
W3 W3 W4 60.89(4) 1_545 3_544 ?
W3 W3 W4 119.11(4) 1_565 3_544 ?
W2 W3 W4 127.31(6) . 3_544 ?
N8 W4 N8 91(2) 7_546 7_556 ?
N8 W4 N6 131(2) 7_546 7_556 ?
N8 W4 N6 71.3(10) 7_556 7_556 ?
N8 W4 N6 71.3(10) 7_546 7_546 ?
N8 W4 N6 131(2) 7_556 7_546 ?
N6 W4 N6 86.4(10) 7_556 7_546 ?
N8 W4 N4 77.5(14) 7_546 5_556 ?
N8 W4 N4 77.5(14) 7_556 5_556 ?
N6 W4 N4 136.8(5) 7_556 5_556 ?
N6 W4 N4 136.8(5) 7_546 5_556 ?
N8 W4 N5 88.0(17) 7_546 7_546 ?
N8 W4 N5 153.5(13) 7_556 7_546 ?
N6 W4 N5 127.3(13) 7_556 7_546 ?
N6 W4 N5 73.4(15) 7_546 7_546 ?
N4 W4 N5 76.4(13) 5_556 7_546 ?
N8 W4 N5 153.5(13) 7_546 7_556 ?
N8 W4 N5 88.0(17) 7_556 7_556 ?
N6 W4 N5 73.4(15) 7_556 7_556 ?
N6 W4 N5 127.3(13) 7_546 7_556 ?
N4 W4 N5 76.4(13) 5_556 7_556 ?
N5 W4 N5 81.4(18) 7_546 7_556 ?
N8 W4 W5 118.4(7) 7_546 5_656 ?
N8 W4 W5 118.4(7) 7_556 5_656 ?
N6 W4 W5 48.1(6) 7_556 5_656 ?
N6 W4 W5 48.1(6) 7_546 5_656 ?
N4 W4 W5 155.2(16) 5_556 5_656 ?
N5 W4 W5 84.9(5) 7_546 5_656 ?
N5 W4 W5 84.9(5) 7_556 5_656 ?
N8 W4 W4 44.6(10) 7_546 1_545 ?
N8 W4 W4 135.4(11) 7_556 1_545 ?
N6 W4 W4 133.2(5) 7_556 1_545 ?
N6 W4 W4 46.8(5) 7_546 1_545 ?
N4 W4 W4 90.001(5) 5_556 1_545 ?
N5 W4 W4 49.3(9) 7_546 1_545 ?
N5 W4 W4 130.7(9) 7_556 1_545 ?
W5 W4 W4 90.0 5_656 1_545 ?
N8 W4 W4 135.4(11) 7_546 1_565 ?
N8 W4 W4 44.6(11) 7_556 1_565 ?
N6 W4 W4 46.8(5) 7_556 1_565 ?
N6 W4 W4 133.2(5) 7_546 1_565 ?
N4 W4 W4 90.001(5) 5_556 1_565 ?
N5 W4 W4 130.7(9) 7_546 1_565 ?
N5 W4 W4 49.3(9) 7_556 1_565 ?
W5 W4 W4 90.0 5_656 1_565 ?
W4 W4 W4 180.0 1_545 1_565 ?
N8 W4 W1 133.4(13) 7_546 . ?
N8 W4 W1 133.4(13) 7_556 . ?
N6 W4 W1 84.5(14) 7_556 . ?
N6 W4 W1 84.5(14) 7_546 . ?
N4 W4 W1 96.3(16) 5_556 . ?
N5 W4 W1 46.3(8) 7_546 . ?
N5 W4 W1 46.3(8) 7_556 . ?
W5 W4 W1 58.92(8) 5_656 . ?
W4 W4 W1 90.0 1_545 . ?
W4 W4 W1 90.0 1_565 . ?
N8 W4 W3 92.5(15) 7_546 3_456 ?
N8 W4 W3 49.5(12) 7_556 3_456 ?
N6 W4 W3 41.2(14) 7_556 3_456 ?
N6 W4 W3 85.0(12) 7_546 3_456 ?
N4 W4 W3 126.1(13) 5_556 3_456 ?
N5 W4 W3 157.0(6) 7_546 3_456 ?
N5 W4 W3 106.6(9) 7_556 3_456 ?
W5 W4 W3 74.63(7) 5_656 3_456 ?
W4 W4 W3 119.11(4) 1_545 3_456 ?
W4 W4 W3 60.89(4) 1_565 3_456 ?
W1 W4 W3 125.18(6) . 3_456 ?
N7 W5 N7 87.0(12) 3_545 3 ?
N7 W5 N6 143(2) 3_545 3 ?
N7 W5 N6 82.3(9) 3 3 ?
N7 W5 N6 82.3(9) 3_545 3_545 ?
N7 W5 N6 143(2) 3 3_545 ?
N6 W5 N6 85.2(11) 3 3_545 ?
N7 W5 N1 133.9(15) 3_545 3 ?
N7 W5 N1 76.4(16) 3 3 ?
N6 W5 N1 77.4(14) 3 3 ?
N6 W5 N1 134.1(13) 3_545 3 ?
N7 W5 N1 76.4(16) 3_545 3_545 ?
N7 W5 N1 133.9(15) 3 3_545 ?
N6 W5 N1 134.1(13) 3 3_545 ?
N6 W5 N1 77.4(14) 3_545 3_545 ?
N1 W5 N1 84.8(17) 3 3_545 ?
N7 W5 N7 76.9(16) 3_545 5_655 ?
N7 W5 N7 76.9(16) 3 5_655 ?
N6 W5 N7 66.2(14) 3 5_655 ?
N6 W5 N7 66.2(14) 3_545 5_655 ?
N1 W5 N7 137.1(9) 3 5_655 ?
N1 W5 N7 137.1(9) 3_545 5_655 ?
N7 W5 W1 127.2(14) 3_545 5_656 ?
N7 W5 W1 127.2(14) 3 5_656 ?
N6 W5 W1 86.4(13) 3 5_656 ?
N6 W5 W1 86.4(13) 3_545 5_656 ?
N1 W5 W1 50.7(7) 3 5_656 ?
N1 W5 W1 50.7(7) 3_545 5_656 ?
N7 W5 W1 141.8(5) 5_655 5_656 ?
N7 W5 W4 129.6(7) 3_545 5_656 ?
N7 W5 W4 129.6(7) 3 5_656 ?
N6 W5 W4 47.4(5) 3 5_656 ?
N6 W5 W4 47.4(5) 3_545 5_656 ?
N1 W5 W4 92.3(5) 3 5_656 ?
N1 W5 W4 92.3(5) 3_545 5_656 ?
N7 W5 W4 79.7(5) 5_655 5_656 ?
W1 W5 W4 62.05(7) 5_656 5_656 ?
N7 W5 W5 133.5(6) 3_545 1_565 ?
N7 W5 W5 46.5(6) 3 1_565 ?
N6 W5 W5 47.4(5) 3 1_565 ?
N6 W5 W5 132.6(5) 3_545 1_565 ?
N1 W5 W5 47.6(9) 3 1_565 ?
N1 W5 W5 132.4(9) 3_545 1_565 ?
N7 W5 W5 90.0 5_655 1_565 ?
W1 W5 W5 90.0 5_656 1_565 ?
W4 W5 W5 90.0 5_656 1_565 ?
N7 W5 W5 46.5(6) 3_545 1_545 ?
N7 W5 W5 133.5(6) 3 1_545 ?
N6 W5 W5 132.6(5) 3 1_545 ?
N6 W5 W5 47.4(5) 3_545 1_545 ?
N1 W5 W5 132.4(9) 3 1_545 ?
N1 W5 W5 47.6(9) 3_545 1_545 ?
N7 W5 W5 90.0 5_655 1_545 ?
W1 W5 W5 90.0 5_656 1_545 ?
W4 W5 W5 90.0 5_656 1_545 ?
W5 W5 W5 180.0 1_565 1_545 ?
N7 W5 W3 45.5(4) 3_545 . ?
N7 W5 W3 45.5(4) 3 . ?
N6 W5 W3 126.3(8) 3 . ?
N6 W5 W3 126.3(8) 3_545 . ?
N1 W5 W3 97.6(5) 3 . ?
N1 W5 W3 97.6(5) 3_545 . ?
N7 W5 W3 86.9(5) 5_655 . ?
W1 W5 W3 131.28(11) 5_656 . ?
W4 W5 W3 166.66(14) 5_656 . ?
W5 W5 W3 90.0 1_565 . ?
W5 W5 W3 90.001(1) 1_545 . ?
W5 N1 W5 84.8(17) 3_445 3_455 ?
W5 N1 W1 115.4(7) 3_445 . ?
W5 N1 W1 115.4(7) 3_455 . ?
W5 N1 W1 136.2(14) 3_445 7_556 ?
W5 N1 W1 81.3(5) 3_455 7_556 ?
W1 N1 W1 108.1(17) . 7_556 ?
W5 N1 W1 81.3(5) 3_445 7_546 ?
W5 N1 W1 136.2(14) 3_455 7_546 ?
W1 N1 W1 108.1(17) . 7_546 ?
W1 N1 W1 80.6(9) 7_556 7_546 ?
W1 N2 W1 93(2) 3 3_545 ?
W1 N2 W2 92.8(17) 3 . ?
W1 N2 W2 92.8(17) 3_545 . ?
W1 N2 W3 133.5(12) 3 . ?
W1 N2 W3 133.5(12) 3_545 . ?
W2 N2 W3 84.9(12) . . ?
Be1 N3 Be1 87.5(13) 1_545 . ?
Be1 N3 W3 133(3) 1_545 3_455 ?
Be1 N3 W3 75.8(11) . 3_455 ?
Be1 N3 W3 75.8(11) 1_545 3_445 ?
Be1 N3 W3 133(3) . 3_445 ?
W3 N3 W3 84.5(16) 3_455 3_445 ?
Be1 N3 W2 135(2) 1_545 3_455 ?
Be1 N3 W2 77.8(7) . 3_455 ?
W3 N3 W2 84.6(6) 3_455 3_455 ?
W3 N3 W2 142.5(17) 3_445 3_455 ?
Be1 N3 W2 77.8(7) 1_545 3_445 ?
Be1 N3 W2 135(2) . 3_445 ?
W3 N3 W2 142.5(17) 3_455 3_445 ?
W3 N3 W2 84.6(6) 3_445 3_445 ?
W2 N3 W2 83(2) 3_455 3_445 ?
N4 N4 W2 120.8(17) 5_556 3_455 ?
N4 N4 W2 120.8(17) 5_556 3_445 ?
W2 N4 W2 85.4(19) 3_455 3_445 ?
N4 N4 W4 117(3) 5_556 5_556 ?
W2 N4 W4 103.8(19) 3_455 5_556 ?
W2 N4 W4 103.8(19) 3_445 5_556 ?
W2 N5 W1 89.6(18) 5_656 7_546 ?
W2 N5 W1 89.6(18) 5_656 7_556 ?
W1 N5 W1 85.3(13) 7_546 7_556 ?
W2 N5 W4 126.1(6) 5_656 7_546 ?
W1 N5 W4 85.0(5) 7_546 7_546 ?
W1 N5 W4 142.8(16) 7_556 7_546 ?
W2 N5 W4 126.1(6) 5_656 7_556 ?
W1 N5 W4 142.8(16) 7_546 7_556 ?
W1 N5 W4 85.0(5) 7_556 7_556 ?
W4 N5 W4 81.4(18) 7_546 7_556 ?
W3 N6 W4 93.7(12) 5_655 7_556 ?
W3 N6 W4 93.7(12) 5_655 7_546 ?
W4 N6 W4 86.4(10) 7_556 7_546 ?
W3 N6 W5 119.2(17) 5_655 3_445 ?
W4 N6 W5 146(3) 7_556 3_445 ?
W4 N6 W5 84.5(8) 7_546 3_445 ?
W3 N6 W5 119.2(17) 5_655 3_455 ?
W4 N6 W5 84.5(8) 7_556 3_455 ?
W4 N6 W5 146(3) 7_546 3_455 ?
W5 N6 W5 85.3(11) 3_445 3_455 ?
W5 N7 W5 87.0(12) 3_455 3_445 ?
W5 N7 W3 159(3) 3_455 3_445 ?
W5 N7 W3 90.9(6) 3_445 3_445 ?
W5 N7 W3 90.9(6) 3_455 3_455 ?
W5 N7 W3 159(3) 3_445 3_455 ?
W3 N7 W3 83.4(8) 3_445 3_455 ?
W5 N7 W5 103.1(16) 3_455 5_655 ?
W5 N7 W5 103.1(16) 3_445 5_655 ?
W3 N7 W5 98.2(18) 3_445 5_655 ?
W3 N7 W5 98.2(18) 3_455 5_655 ?
Be1 N8 W4 132.7(16) 3_545 7_546 ?
Be1 N8 W4 132.7(16) 3_545 7_556 ?
W4 N8 W4 91(2) 7_546 7_556 ?
Be1 N8 W2 83.6(11) 3_545 . ?
W4 N8 W2 105(2) 7_546 . ?
W4 N8 W2 105(2) 7_556 . ?
Be1 N8 W3 79(2) 3_545 5_655 ?
W4 N8 W3 87.5(7) 7_546 5_655 ?
W4 N8 W3 87.5(7) 7_556 5_655 ?
W2 N8 W3 162(3) . 5_655 ?
N8 Be1 N8 180.0(11) 7 3_455 ?
N8 Be1 N3 88.3(17) 7 5 ?
N8 Be1 N3 91.7(17) 3_455 5 ?
N8 Be1 N3 91.7(17) 7 1_565 ?
N8 Be1 N3 88.3(17) 3_455 1_565 ?
N3 Be1 N3 180(3) 5 1_565 ?
N8 Be1 N3 88.3(17) 7 5_565 ?
N8 Be1 N3 91.7(17) 3_455 5_565 ?
N3 Be1 N3 87.5(13) 5 5_565 ?
N3 Be1 N3 92.5(13) 1_565 5_565 ?
N8 Be1 N3 91.7(17) 7 . ?
N8 Be1 N3 88.3(17) 3_455 . ?
N3 Be1 N3 92.5(13) 5 . ?
N3 Be1 N3 87.5(13) 1_565 . ?
N3 Be1 N3 180.0 5_565 . ?
N8 Be1 W3 58.4(10) 7 3_455 ?
N8 Be1 W3 121.6(10) 3_455 3_455 ?
N3 Be1 W3 126.8(9) 5 3_455 ?
N3 Be1 W3 53.2(9) 1_565 3_455 ?
N3 Be1 W3 126.8(9) 5_565 3_455 ?
N3 Be1 W3 53.2(9) . 3_455 ?
N8 Be1 W3 121.6(10) 7 7 ?
N8 Be1 W3 58.4(10) 3_455 7 ?
N3 Be1 W3 53.2(9) 5 7 ?
N3 Be1 W3 126.8(9) 1_565 7 ?
N3 Be1 W3 53.2(9) 5_565 7 ?
N3 Be1 W3 126.8(9) . 7 ?
W3 Be1 W3 180.0 3_455 7 ?
N8 Be1 W2 54.6(10) 7 7 ?
N8 Be1 W2 125.4(10) 3_455 7 ?
N3 Be1 W2 52.8(15) 5 7 ?
N3 Be1 W2 127.2(15) 1_565 7 ?
N3 Be1 W2 52.8(15) 5_565 7 ?
N3 Be1 W2 127.2(15) . 7 ?
W3 Be1 W2 113.05(7) 3_455 7 ?
W3 Be1 W2 66.95(7) 7 7 ?
N8 Be1 W2 125.4(10) 7 3_455 ?
N8 Be1 W2 54.6(10) 3_455 3_455 ?
N3 Be1 W2 127.2(15) 5 3_455 ?
N3 Be1 W2 52.8(15) 1_565 3_455 ?
N3 Be1 W2 127.2(15) 5_565 3_455 ?
N3 Be1 W2 52.8(15) . 3_455 ?
W3 Be1 W2 66.95(7) 3_455 3_455 ?
W3 Be1 W2 113.05(7) 7 3_455 ?
W2 Be1 W2 180.00(4) 7 3_455 ?
 
_refine_diff_density_max    3.932
_refine_diff_density_min   -3.417
_refine_diff_density_rms    0.815

_shelx_res_file
;
TITL dom6t1 in C2/m
    shelx.res
    created by SHELXL-2018/3 at 16:24:44 on 07-Oct-2024
REM C2/m (#12 in standard setting)
CELL 0.2905 20.554014 2.845739 8.323942 90 99.5948 90
ZERR 2 0.00222 0.000352 0.00686 0 0.0274 0
LATT 7
SYMM -X,+Y,-Z
SFAC Be N W
DISP Be -0.0008 0 2.4159
DISP N -0.0012 0.0004 5.0944
DISP W -0.9853 1.5082 2787.4514
UNIT 2 32 20

L.S. 40
PLAN  5
MORE -1
acta
OMIT -5 5 2
OMIT 21 3 4
OMIT 19 3 5
OMIT -31 1 2
LIST 3

WGHT    0.069900
FVAR       0.39406
W1    3    0.170429    0.000000    0.474435    10.50000    0.01031    0.00457 =
         0.00206    0.00000    0.00069    0.00000
W2    3    0.554550    0.000000    0.311483    10.50000    0.01038    0.00433 =
         0.00430    0.00000   -0.00056    0.00000
W3    3    0.626404    0.000000    0.043302    10.50000    0.01038    0.00449 =
         0.00364    0.00000    0.00059    0.00000
W4    3    0.092419    0.000000    0.733704    10.50000    0.01070    0.00532 =
         0.00516    0.00000   -0.00086    0.00000
W5    3    0.769012    0.000000    0.197352    10.50000    0.01442    0.00844 =
         0.01445    0.00000   -0.00362    0.00000
N1    2    0.262198    0.000000    0.380916    10.50000    0.00599
N2    2    0.654378    0.000000    0.310445    10.50000    0.01159
N3    2    0.062006    0.000000    0.120788    10.50000    0.01216
N4    2    0.000018    0.000000    0.418072    10.50000    0.01276
N5    2    0.395127    0.000000    0.457673    10.50000    0.00682
N6    2    0.340210    0.000000    0.159975    10.50000    0.00753
N7    2    0.205225    0.000000    0.079844    10.50000    0.01303
N8    2    0.456271    0.000000    0.166842    10.50000    0.01199
BE1   1    0.000000    0.500000    0.000000    10.25000    0.04879
HKLF 4


REM  dom6t1 in C2/m
REM wR2 = 0.1097, GooF = S = 0.968, Restrained GooF = 0.968 for all data
REM R1 = 0.0461 for 397 Fo > 4sig(Fo) and 0.0825 for all 577 data
REM 56 parameters refined using 0 restraints

END

WGHT      0.0650      0.0000

REM Highest difference peak  3.932,  deepest hole -3.417,  1-sigma level  0.815
Q1    1   0.0000  0.7411  0.0000  10.50000  0.05    3.93
Q2    1   0.1574  0.0000  0.0394  10.50000  0.05    3.51
Q3    1   0.2208  0.0000  0.0450  10.50000  0.05    2.74
Q4    1   0.0923  0.0000  0.0852  10.50000  0.05    2.69
Q5    1   0.6375  0.0000  0.2289  10.50000  0.05    2.67
;
_shelx_res_checksum   80554

_shelx_hkl_file
;
   0   2   1 283.455 55.1648   1
   0  -2  -2 1815.77 49.8009   1
   0   4   0 57601.9 461.525   1
   0   4   1 186.908 147.206   1
   0   4   2 1919.70 915.651   1
  -1   1   0 846.803 37.3335   1
   1  -3  -5 236.185 279.208   1
   1  -3  -4 107.905 65.0181   1
   1  -3  -3 613.882 52.9292   1
  -1   3   2 3490.67 388.857   1
  -1   3   1 19012.8 273.177   1
  -1   3   0 267.145 65.3957   1
   1   3   1 2310.09 98.6718   1
  -1  -3  -4 7989.86 114.112   1
   2  -2  -3 69207.1 721.438   1
  -2   2   2 3634.59 343.813   1
   2  -2  -2 4991.83 100.961   1
   2  -2  -1 356.946 54.9766   1
  -2   2   1 360.934 75.7862   1
  -2   2   0 425.120 56.7811   1
   2  -4  -5 710.928 65.2769   1
  -2   4   2 1345.22 606.532   1
  -2   4   1 53.0660 161.953   1
  -2   4   0 147.907 95.9084   1
   2   4   0 71.4923 72.3520   1
   2   4   1 113.612 126.434   1
   3  -1  -1 3059.38 98.8859   1
  -3   1   1 3133.39 164.245   1
   3  -1   0 11682.2 135.833   1
  -3   1   0 11687.0 130.847   1
   3  -3  -5-65.2847 273.665   1
   3  -3  -4 32457.8 345.032   1
   3  -3  -3 6034.92 121.096   1
  -3   3   2 6297.98 443.225   1
   3  -3  -2 6800.27 160.240   1
  -3   3   1 1066.17 130.040   1
  -3   3   0 5038.29 143.549   1
   3   3   1 25117.0 193.573   1
  -3   5   1 613.582 366.440   1
  -4   0   0 12437.8 176.658   1
   4   0   0 12527.7 156.980   1
   4   0   1 5630.52 114.498   1
  -4   0  -1 5597.24 96.6973   1
   4  -2  -3 8957.58 311.516   1
   4  -2  -2 9437.44 163.022   1
  -4   2   2 8936.66 440.059   1
  -4   2   1 36.7838 93.2312   1
   4  -2  -1 83.8770 46.4702   1
  -4   2   0 6798.86 139.168   1
   4  -4  -6 3140.23 152.324   1
   4  -4  -5 840.491 78.8796   1
   4  -4  -4 435.983 80.7270   1
  -4   4   2 3551.91 556.899   1
  -4   4   0 2443.39 157.952   1
   4   4   1 942.996 127.329   1
   5  -1  -2 58486.1 888.895   1
   5  -1  -1 18732.5 264.294   1
  -5   1   1 19169.6 382.350   1
   5  -1   0 10826.5 145.562   1
  -5   1   0 11014.7 156.861   1
  -5   1  -1 31731.1 315.303   1
   5  -3  -5 1686.51 280.152   1
   5  -3  -4 1928.38 140.885   1
   5  -3  -3 916.136 75.6222   1
   5  -3  -2 21084.6 255.943   1
  -5   3   2 20297.1 624.480   1
  -5   3   1 6978.52 242.438   1
  -5   3   0 3578.55 140.112   1
  -5   5   2 22755.2 2307.02   1
  -5   5   1 1434.64 364.599   1
  -5   5   0 889.966 214.345   1
  -6   0   0 10526.5 203.517   1
   6   0   0 10666.5 177.623   1
  -6   0  -1 12787.9 145.450   1
   6   0   1 12817.1 150.510   1
   6  -2  -3 17111.6 408.621   1
  -6   2   2 7736.98 491.819   1
   6  -2  -2 7200.74 173.099   1
   6  -2  -1 1594.57 81.5151   1
  -6   2   1 1435.65 142.392   1
   6  -2   0 5807.99 172.054   1
  -6   2   0 5759.24 148.038   1
   6  -4  -6 4076.81 191.939   1
   6  -4  -5 2105.15 111.535   1
   6  -4  -4 378.094 78.6366   1
   6  -4  -3 6212.23 193.002   1
  -6   4   3 11917.8 1761.99   1
  -6   4   2 2343.84 485.790   1
  -6   4   1 492.378 215.984   1
  -6   4   0 1695.63 163.051   1
   7  -1  -2 13120.8 471.927   1
  -7   1   2 13637.8 711.207   1
  -7   1   1 2726.04 205.140   1
   7  -1  -1 2689.85 128.313   1
  -7   1   0 8637.05 173.927   1
   7   1   0 8265.35 293.768   1
   7  -1   0 8786.47 151.239   1
   7  -1   1 60562.9 497.752   1
  -7  -1  -1 60753.6 491.148   1
  -7   1  -1 60618.4 414.283   1
   7   1   1 60703.2 273.893   1
  -7  -1  -2 2820.24 66.8360   1
   7  -3  -5 2542.58 283.281   1
   7  -3  -4 7276.95 230.008   1
   7  -3  -3 394.230 84.7037   1
  -7   3   3-98.3663 673.946   1
   7  -3  -1 909.967 119.192   1
  -7   3   1 735.209 159.967   1
  -7   3   0 3195.18 155.066   1
  -7   5   2 703.590 1027.63   1
  -7   5   1 926.707 359.687   1
  -7   5   0 655.712 253.134   1
  -8   0   1 168310. 1968.96   1
   8   0  -1 166411. 1546.57   1
   8   0   0 62.0283 53.5642   1
  -8   0   0 95.8015 86.6177   1
  -8   0  -2 9674.57 176.180   1
   8  -2  -3 4766.69 266.518   1
   8  -2  -2 72.5487 80.4296   1
  -8   2   2-27.9720 366.463   1
   8  -2  -1 79914.5 496.152   1
  -8   2   1 79479.2 777.351   1
  -8   2   0 55.8694 82.8049   1
   8  -2   0 48.9683 75.2348   1
  -8   2  -1 229.848 78.1605   1
  -8  -2  -3 5859.26 95.5843   1
   8  -4  -6 4428.59 223.591   1
   8  -4  -5 18773.6 289.877   1
   8  -4  -4 66.0337 82.0112   1
   8  -4  -3 1301.25 122.361   1
  -8   4   2-237.344 465.456   1
  -8   4   1 27421.2 596.100   1
  -8   4   0 268.073 157.008   1
  -9   1   2 117509. 1780.63   1
   9  -1  -2 116698. 1205.27   1
  -9   1   1 1193.97 201.100   1
   9  -1  -1 1096.76 111.733   1
   9  -1   0 3917.33 117.477   1
   9   1   0 3939.13 225.736   1
  -9   1   0 3773.63 143.101   1
  -9   1  -1-18.2631 56.0969   1
   9   1   1 56.7728 37.9821   1
  -9  -1  -1 42.0130 118.436   1
   9  -1   1 29.5878 61.8161   1
  -9  -1  -2 45336.1 306.976   1
   9   1   2 45449.4 364.245   1
  -9  -1  -3 23249.1 239.402   1
   9  -3  -5-21.4583 223.780   1
   9  -3  -4 472.600 137.256   1
   9  -3  -3-103.345 90.3741   1
  -9   3   3 1102.86 812.519   1
  -9   3   2 44934.9 943.487   1
   9  -3  -2 45639.6 413.376   1
  -9   3   1 458.480 195.970   1
   9  -3  -1 315.657 104.938   1
  -9   3  -1-33.9284 100.981   1
  -9   5   2 18033.8 1233.28   1
  -9   5   1 232.840 386.881   1
  -9   5   0 290.345 267.360   1
 -10   0   1 429.025 340.284   1
  10   0  -1 639.111 211.373   1
 -10   0   0 5912.49 243.141   1
  10   0   0 5843.65 165.816   1
  10   0   1 5043.41 121.816   1
 -10   0  -1 5283.99 143.924   1
 -10   0  -2 1444.43 79.7382   1
  10   0   2 1576.52 108.902   1
 -10   2   3-65.4365 668.546   1
  10  -2  -3-42.0382 167.795   1
  10  -2  -2 424.744 101.217   1
 -10   2   2 792.848 397.437   1
  10  -2  -1 194.077 72.3785   1
 -10   2   1 157.260 168.881   1
  10  -2   0 3117.06 135.764   1
 -10   2   0 3216.68 159.417   1
  10   2   1 3040.49 87.7559   1
  10  -2   1 2974.76 198.456   1
 -10  -2  -2 860.437 327.787   1
  10   2   2 1327.15 95.8364   1
 -10  -2  -3 1067.32 92.2304   1
 -10  -2  -4 9225.30 133.250   1
  10  -4  -6 610.405 167.406   1
  10  -4  -5 2359.39 147.259   1
  10  -4  -4 9774.70 218.764   1
  10  -4  -3-1.88968 101.829   1
 -10   4   3-559.785 1009.71   1
 -10   4   1-347.433 276.402   1
 -10   4   0 1121.86 192.532   1
  11  -1  -2 56.0674 195.899   1
 -11   1   2-404.900 466.111   1
 -11   1   1 665.953 226.021   1
  11  -1  -1 611.003 105.894   1
  11  -1   0 39861.5 380.264   1
 -11   1   0 39732.0 501.621   1
 -11  -1   0 40217.2 1052.31   1
  11   1   0 39334.7 550.637   1
  11  -1   1 6166.83 167.186   1
 -11  -1  -1 6401.76 274.314   1
  11   1   1 6233.61 134.999   1
 -11   1  -1 6357.88 170.168   1
  11   1   2 3928.13 118.161   1
 -11   1  -2 4299.76 156.896   1
 -11  -1  -2 4248.75 129.650   1
  11  -1   2 3904.11 209.137   1
 -11  -1  -3 39317.2 317.994   1
  11  -3  -5 28835.8 598.615   1
  11  -3  -4 8026.30 282.543   1
 -11   3   3 875.317 723.186   1
  11  -3  -3 721.362 105.853   1
  11  -3  -2 82.1969 81.5210   1
 -11   3   2 125.907 383.487   1
  11  -3  -1 264.858 98.7987   1
 -11   3   1 197.762 212.500   1
  11  -3   0 17317.0 396.601   1
 -11   3   0 17220.6 378.906   1
 -11   3  -1 2995.56 172.238   1
 -11  -3  -5 2201.43 112.941   1
 -11   5   2 1193.98 852.330   1
 -11   5   1-281.256 451.709   1
 -11   5   0 5484.65 418.702   1
  12   0  -1 41374.8 699.228   1
 -12   0   1 42002.4 1070.53   1
  12   0   0 1203.65 105.300   1
 -12   0  -1 10571.7 229.149   1
  12   0   1 9915.36 188.736   1
 -12   0  -2 13057.8 222.658   1
  12   0   2 13109.1 245.337   1
  12  -2  -3 7003.18 313.720   1
 -12   2   3 6617.50 823.064   1
  12  -2  -2 1568.34 131.215   1
 -12   2   2 2144.96 460.943   1
  12  -2  -1 23655.8 322.318   1
 -12   2   1 23058.3 552.610   1
 -12   2   0 262.130 121.831   1
  12  -2   0 453.610 86.4573   1
  12   2   0 439.720 202.483   1
  12   2   1 6457.43 133.417   1
  12  -2   1 6234.97 241.346   1
  12   2   2 9048.72 145.720   1
 -12  -2  -2 8641.30 531.550   1
 -12  -2  -3 20232.6 317.056   1
 -12  -2  -4 32131.3 281.952   1
  12  -4  -6 1493.19 202.219   1
  12  -4  -5 1074.13 139.233   1
  12  -4  -4 1793.98 133.591   1
  12  -4  -3 2667.80 153.277   1
 -12   4   3 2557.38 994.383   1
 -12   4   2 477.461 505.174   1
  12  -4  -2 899.495 161.599   1
 -12   4   1 8637.19 451.146   1
 -12   4   0 128.142 212.611   1
 -12   4  -1 2231.34 215.624   1
  13  -1  -2 4052.83 292.657   1
 -13   1   2 3442.48 600.841   1
 -13   1   1 3248.00 324.355   1
  13  -1  -1 3532.20 180.326   1
 -13   1   0 31067.5 528.464   1
  13  -1   0 30603.0 382.203   1
  13  -1   1 304.275 78.5426   1
  13   1   1 233.542 63.5892   1
 -13   1  -1 285.037 93.1848   1
 -13  -1  -1 247.076 209.963   1
  13  -1   2-5.39784 117.671   1
 -13   1  -2-6.66765 81.1887   1
 -13  -1  -3 15193.5 233.935   1
  13  -3  -5 1280.61 248.131   1
  13  -3  -4 6584.95 256.299   1
 -13   3   3 2905.41 779.734   1
  13  -3  -3 3315.44 166.065   1
 -13   3   2 1619.90 469.868   1
  13  -3  -2 1761.46 127.188   1
  13  -3  -1 1694.78 130.525   1
 -13   3   1 1606.72 280.909   1
  13  -3   0 13019.6 348.591   1
 -13   3   0 13007.4 373.022   1
  13   3   1 96.2697 56.0536   1
 -13   3  -1 14.1934 131.040   1
 -13  -3  -5 144.938 140.831   1
 -13  -3  -6 520.474 70.0049   1
 -13   5   3 4001.28 2035.82   1
 -13   5   2 721.541 799.995   1
 -13   5   1 806.585 475.181   1
 -13   5   0 4166.10 456.819   1
  14   0  -1 22346.4 524.427   1
 -14   0   1 21847.8 881.405   1
  14   0   0 2544.61 148.105   1
 -14   0   0 2942.38 282.801   1
 -14   0  -1 80928.4 737.976   1
  14   0   1 80933.2 548.029   1
 -14   0  -2-41.1590 85.9528   1
  14   0   2-157.112 84.6444   1
 -14   0  -3 1371.70 106.088   1
  14  -2  -4 18592.4 587.859   1
  14  -2  -3 11754.0 375.469   1
 -14   2   2 1970.31 554.397   1
  14  -2  -2 2626.39 168.617   1
  14  -2  -1 13869.6 271.365   1
  14   2   0 1539.49 208.434   1
  14  -2   0 1695.62 127.332   1
  14   2   1 51259.6 385.684   1
 -14   2  -2-118.768 112.938   1
 -14  -2  -2 92.0315 420.407   1
  14   2   2 44.4358 55.7194   1
 -14  -2  -3 1067.18 174.184   1
 -14  -2  -4 2410.61 118.722   1
 -14  -2  -5 5875.34 146.877   1
  14  -4  -6 1839.25 220.407   1
  14  -4  -5 132.340 127.355   1
  14  -4  -4 8471.58 239.415   1
 -14   4   3 5319.52 1007.23   1
  14  -4  -3 4579.15 185.391   1
  14  -4  -2 1074.87 161.039   1
 -14   4   2 1241.90 567.562   1
 -14   4   1 4571.95 443.017   1
  14  -4  -1 5036.98 289.397   1
 -14   4   0 588.055 267.149   1
 -14   4  -1 21206.8 512.712   1
  15  -1  -2 369.763 209.413   1
  15  -1  -1-279.165 136.123   1
  15   1  -1-81.0930 281.823   1
 -15   1   0 58077.9 797.847   1
  15  -1   0 57312.5 551.375   1
  15   1   0 56642.0 642.143   1
 -15  -1   0 57386.5 1355.26   1
 -15  -1  -1 29.0258 252.701   1
  15  -1   1-56.0883 80.9991   1
 -15   1  -1 151.484 115.178   1
  15   1   1 126.958 72.5851   1
  15  -1   2 563.247 135.651   1
 -15   1  -2 573.377 130.580   1
 -15  -1  -2 372.152 132.758   1
  15   1   2 632.055 76.7659   1
 -15  -1  -3 307.043 84.6208   1
  15   1   3 361.918 128.712   1
 -15  -1  -4 48089.2 428.825   1
  15  -3  -4 186.094 146.205   1
  15  -3  -3 1560.28 143.655   1
 -15   3   3 1203.53 770.654   1
  15  -3  -2-4.30566 96.2588   1
 -15   3   2-387.709 477.722   1
 -15   3   1-94.6270 275.776   1
  15  -3  -1 57.4133 99.3813   1
  15  -3   0 26953.8 476.055   1
 -15   3   0 27146.6 585.524   1
  15   3   1 20.5112 64.0195   1
 -15   3  -1-223.866 166.415   1
  15   3   2 430.179 91.1171   1
 -15  -3  -5 1139.31 227.222   1
 -15  -3  -6 1465.20 106.694   1
 -15   5   3 2393.48 1600.94   1
 -15   5   2-625.361 809.906   1
 -15   5   1-172.130 545.432   1
 -15   5   0 9445.77 620.759   1
 -16   0   1 2785.57 559.719   1
  16   0  -1 3288.13 249.001   1
  16   0   0 297.622 104.330   1
 -16   0   0 939.693 291.044   1
  16   0   1 2967.08 136.749   1
 -16   0  -1 3097.16 214.632   1
  16   0   2-69.6981 81.9822   1
 -16   0  -2-3.43592 99.4593   1
  16  -2  -4 4791.83 388.266   1
  16  -2  -3 3198.71 260.026   1
 -16   2   3 2984.40 921.604   1
  16  -2  -2 23490.9 426.056   1
 -16   2   1 618.974 325.945   1
  16  -2  -1 1779.42 138.804   1
  16   2   0-135.168 175.997   1
  16  -2   0 143.464 95.2428   1
 -16   2   0 4.55824 193.193   1
  16  -2   1 1579.64 164.497   1
  16   2   1 1686.88 105.153   1
 -16   2  -2-14.9616 130.664   1
 -16  -2  -2-127.871 471.653   1
  16   2   2-61.6479 61.7340   1
  16  -2   2 110.267 191.133   1
 -16  -2  -3 7513.04 331.096   1
 -16  -2  -4-2.50722 112.517   1
 -16  -2  -5 197.609 91.2906   1
  16  -4  -6 10208.5 364.348   1
  16  -4  -5 521.999 153.288   1
  16  -4  -4 2041.92 164.182   1
 -16   4   4 175.623 1716.35   1
  16  -4  -3 1596.79 151.163   1
 -16   4   3 1540.85 949.372   1
  16  -4  -2 8514.38 287.854   1
 -16   4   2 9403.73 796.031   1
 -16   4   1 830.412 422.179   1
  16  -4  -1 882.073 204.700   1
 -16   4   0 295.066 296.515   1
 -16   4  -1 1017.58 230.747   1
  17  -1  -3 80691.7 1346.04   1
 -17   1   3 80353.8 2571.42   1
 -17   1   2 740.681 649.640   1
  17  -1  -2 1236.51 225.742   1
  17   1  -1 68.9106 233.366   1
 -17   1   1 127.184 376.781   1
  17  -1  -1 282.288 130.775   1
  17   1   0 2177.89 178.690   1
  17  -1   0 2379.53 148.460   1
 -17   1   0 2470.35 277.434   1
  17  -1   1 8492.08 232.022   1
  17   1   1 8707.53 202.188   1
 -17   1  -1 8747.81 293.987   1
 -17  -1  -1 8243.96 479.701   1
  17  -1   2 7929.81 257.794   1
 -17  -1  -2 7975.05 310.534   1
 -17   1  -2 8003.54 250.751   1
  17   1   2 7895.86 183.285   1
  17   1   3 4856.01 207.045   1
 -17   1  -3 5094.83 218.599   1
  17  -1   3 5434.96 327.374   1
 -17  -1  -3 5155.42 193.290   1
 -17  -1  -4 202.490 93.1868   1
  17  -3  -5-325.971 225.021   1
  17  -3  -4-80.5684 151.986   1
 -17   3   4-1371.83 1267.28   1
  17  -3  -3 37564.1 519.690   1
 -17   3   3 39192.1 1529.08   1
  17  -3  -2 607.445 123.421   1
 -17   3   2 438.271 556.985   1
  17  -3  -1 151.953 112.202   1
 -17   3   1-132.555 330.645   1
 -17   3   0 950.236 261.809   1
  17   3   0 1277.73 228.995   1
  17  -3   0 1041.02 166.716   1
  17  -3   1 4384.70 297.393   1
  17   3   1 4346.24 126.282   1
 -17   3  -1 4107.53 272.908   1
  17   3   2 4502.53 125.729   1
 -17  -3  -5 9232.81 430.972   1
 -17  -3  -6 2763.17 168.656   1
 -17   5   3 16385.4 1749.11   1
 -17   5   2 37.3179 845.991   1
 -17   5   1 423.710 587.582   1
 -17   5   0 538.141 483.207   1
  18   0  -2-132.714 336.257   1
 -18   0   2 552.371 973.888   1
  18   0  -1 3178.80 254.950   1
 -18   0   1 1935.74 634.356   1
  18   0   0 14713.9 317.657   1
 -18   0   0 14028.6 606.014   1
  18   0   1 9657.91 227.838   1
 -18   0  -1 9696.87 384.257   1
  18   0   2 229.873 97.2787   1
 -18   0  -2 95.6844 123.197   1
  18   0   3 4507.81 230.174   1
 -18   0  -3 4129.45 192.839   1
 -18   2   3-170.322 902.153   1
  18  -2  -3-22.6208 198.649   1
  18  -2  -2-59.2641 129.204   1
 -18   2   2 382.602 568.476   1
  18  -2  -1 1714.36 147.938   1
 -18   2   1 1646.88 392.312   1
  18  -2   0 8804.18 253.193   1
  18   2   0 8106.43 296.569   1
  18  -2   1 6356.74 247.528   1
  18   2   1 6843.01 183.498   1
 -18   2  -2 39.7513 143.788   1
  18  -2   2 145.667 179.466   1
  18   2   2 110.064 69.9623   1
  18   2   3 3265.54 182.649   1
 -18  -2  -3 3307.65 322.057   1
 -18  -2  -4 2849.62 200.114   1
 -18  -2  -5 17352.6 310.371   1
  18  -4  -6 1651.70 225.898   1
  18  -4  -4 2571.42 183.854   1
 -18   4   4 850.629 1510.37   1
  18  -4  -3-224.444 134.469   1
 -18   4   3 237.753 938.633   1
  18  -4  -2 60.5910 138.597   1
 -18   4   2-460.748 674.944   1
 -18   4   1 1379.02 495.689   1
  18  -4  -1 484.325 189.324   1
  18   4   1 2502.03 80.8939   1
 -18   4  -1 2922.60 324.576   1
  19  -1  -3 541.545 364.477   1
 -19   1   3 619.163 1134.65   1
 -19   1   2 3989.57 795.784   1
  19  -1  -2 3170.43 275.672   1
  19  -1  -1 4197.67 221.197   1
  19   1  -1 3493.70 307.060   1
 -19   1   0 1690.79 292.297   1
 -19  -1   0 2225.79 682.508   1
  19  -1   0 1804.09 151.890   1
  19   1   0 1839.51 170.052   1
  19  -1   1 980.267 123.627   1
  19   1   1 1110.62 106.903   1
 -19   1  -1 1166.51 207.545   1
 -19  -1  -1 840.441 390.260   1
  19   1   2 26826.3 344.387   1
  19  -1   2 27027.4 454.687   1
 -19   1  -2 27615.7 497.724   1
  19  -1   3 1734.04 234.041   1
 -19   1  -3 2013.14 182.942   1
  19   1   3 1769.79 154.031   1
 -19  -1  -3 1788.64 175.195   1
 -19  -1  -4 576.277 113.048   1
  19  -3  -4 250.485 169.246   1
 -19   3   4 1100.61 1275.70   1
  19  -3  -3 264.928 143.987   1
 -19   3   3 3657.14 1019.47   1
  19  -3  -2 1403.69 151.633   1
 -19   3   2 1888.92 633.992   1
  19  -3  -1 1863.73 155.565   1
 -19   3   1 1892.71 420.126   1
  19  -3   0 851.541 160.422   1
 -19   3   0 962.106 301.747   1
  19   3   0 976.158 211.844   1
  19  -3   1 656.400 213.308   1
  19   3   1 535.829 87.1352   1
 -19   3  -1 594.754 220.525   1
  19   3   2 15028.7 223.582   1
 -19   3  -2 14761.1 448.631   1
 -19  -3  -4 7650.94 8727.08   1
 -19  -3  -5 2823.90 450.339   1
 -19   5   4-1417.27 3089.39   1
 -19   5   3 2351.61 1386.07   1
 -19   5   2 645.331 941.115   1
  19  -5  -2 661.625 281.053   1
 -19   5   1 2068.74 725.292   1
 -19   5   0 263.862 518.263   1
  20   0  -2 24557.0 740.571   1
 -20   0   2 23845.2 1568.00   1
  20   0  -1 4977.15 284.862   1
 -20   0   1 4626.86 757.289   1
  20   0   0 2570.37 175.403   1
 -20   0   0 2090.07 434.934   1
  20   0   1 26103.4 387.834   1
  20   0   2 9767.84 246.938   1
 -20   0  -2 8765.32 336.431   1
  20   0   3 19798.2 416.224   1
 -20   0  -3 19644.2 400.584   1
  20  -2  -4 1751.14 303.455   1
 -20   2   3 321.714 943.397   1
  20  -2  -3 218.144 192.865   1
  20  -2  -2 17317.1 400.316   1
 -20   2   1 2304.92 475.258   1
  20  -2   0 1977.59 155.292   1
  20   2   0 1693.52 187.112   1
 -20   2   0 1456.28 301.056   1
 -20   2  -1 15696.0 470.743   1
  20   2   1 16106.4 275.400   1
  20  -2   1 15854.2 366.523   1
 -20   2  -2 6706.36 328.815   1
  20  -2   2 6926.30 329.576   1
  20   2   2 7297.27 175.825   1
  20   2   3 14566.9 311.336   1
 -20  -2  -3 14133.0 547.613   1
 -20  -2  -4 869.915 200.377   1
 -20  -2  -5 6650.46 233.172   1
  20  -4  -6 2022.71 243.398   1
  20  -4  -5 754.319 177.915   1
  20  -4  -4 518.194 147.264   1
 -20   4   4-481.944 1461.05   1
  20  -4  -3 251.789 144.890   1
 -20   4   3-219.035 983.073   1
  20  -4  -2 6590.90 269.399   1
 -20   4   2 7320.53 898.954   1
  20  -4  -1 1618.68 223.455   1
 -20   4   1 1863.38 572.698   1
 -20   4   0 288.291 395.951   1
  20  -4   0 523.369 249.237   1
 -20   4  -1 6361.48 455.691   1
 -21   1   3 2296.23 1224.36   1
  21  -1  -3 457.552 307.322   1
 -21   1   2 4.61465 780.242   1
  21  -1  -2 84.1738 203.342   1
  21  -1  -1 11793.6 346.443   1
  21   1  -1 11536.7 415.529   1
 -21   1   0 768.904 335.032   1
  21  -1   0 681.326 135.061   1
  21   1   0 774.025 148.024   1
  21  -1   1 4019.68 189.840   1
 -21   1  -1 3895.49 316.591   1
  21  -1   2 19022.6 395.331   1
  21   1   2 19002.7 305.795   1
 -21   1  -2 18572.2 460.411   1
 -21  -1  -2 18709.3 586.941   1
  21   1   3 271.305 123.445   1
  21  -1   3 439.206 196.396   1
 -21  -1  -3-67.3661 195.423   1
 -21  -1  -4 2182.22 173.561   1
 -21  -1  -5 546.835 123.267   1
  21  -3  -5 6871.68 366.436   1
 -21   3   4-145.278 1360.52   1
  21  -3  -4-112.027 163.903   1
  21  -3  -3 443.609 145.190   1
 -21   3   3 1321.24 955.188   1
  21  -3  -2 184.575 126.718   1
 -21   3   2 254.648 690.961   1
  21  -3  -1 5825.42 246.530   1
 -21   3   1 6740.93 628.974   1
  21  -3   0 425.719 161.850   1
  21   3   0 136.037 175.228   1
  21  -3   1 2470.18 268.120   1
  21   3   1 1708.51 112.834   1
 -21   3  -1 2217.00 313.476   1
  21   3   2 9924.19 194.114   1
 -21   3  -2 10604.6 449.846   1
 -21  -3  -4 51741.2 8777.12   1
 -21   5   4 1051.55 2468.87   1
 -21   5   3-1771.71 1358.92   1
 -21   5   2 76.7024 1014.46   1
 -21   5   1 2530.97 855.227   1
  22   0  -2 16669.0 594.034   1
 -22   0   2 18989.0 1526.32   1
 -22   0   1-1370.95 760.466   1
  22   0   0 13370.0 333.373   1
 -22   0   0 14447.3 784.176   1
 -22   0  -1 56.8955 295.263   1
  22   0   1 350.715 115.926   1
  22   0   2 891.931 126.341   1
 -22   0  -2 687.291 228.150   1
  22   0   3 3043.76 213.944   1
 -22   0  -3 3383.06 220.981   1
 -22   0  -4-16.4731 129.408   1
  22  -2  -4 8154.10 446.593   1
 -22   2   3 1909.83 1077.12   1
  22  -2  -3 1946.43 226.907   1
  22  -2  -2 12098.1 355.401   1
 -22   2   2 12164.2 984.414   1
  22  -2   0 8517.90 274.262   1
  22   2   0 7886.91 289.356   1
 -22   2   0 8489.21 527.872   1
  22  -2   1 12.3558 138.107   1
  22   2   1 186.196 101.823   1
 -22   2  -1-194.338 245.720   1
  22  -2   2 247.865 198.492   1
  22   2   2 611.426 94.1151   1
 -22  -2  -2 866.137 693.209   1
 -22   2  -2 378.925 198.718   1
  22   2   3 2516.14 171.675   1
 -22  -2  -3 1954.63 428.401   1
 -22  -2  -4-29.2231 227.390   1
 -22  -2  -5 7396.03 297.812   1
 -22  -2  -6 757.476 136.361   1
  22  -4  -6 1393.30 228.543   1
  22  -4  -5 3564.49 248.981   1
  22  -4  -4 3469.28 226.956   1
 -22   4   4 3946.94 1595.10   1
  22  -4  -3 784.421 156.114   1
 -22   4   3 419.713 1038.33   1
  22  -4  -2 5095.68 259.620   1
 -22   4   2 4087.42 929.170   1
 -22   4   1-943.705 603.573   1
  22  -4  -1 23.4599 193.394   1
  22  -4   0 3548.85 339.832   1
 -22   4   0 4020.33 555.343   1
 -22   4  -1-39.1405 387.302   1
  23  -1  -3 1521.47 328.310   1
 -23   1   3 1056.08 1243.14   1
  23  -1  -1 42772.8 644.652   1
  23   1  -1 44962.8 773.344   1
 -23   1   1 44325.4 1415.30   1
 -23  -1   0 765.541 760.693   1
  23  -1   0 566.436 133.475   1
 -23   1   0 963.436 426.493   1
  23   1   0 647.575 145.550   1
  23  -1   1 113.917 114.250   1
  23   1   1 756.998 129.252   1
 -23  -1  -1 848.082 538.011   1
 -23   1  -1 87.7270 255.459   1
  23   1   2 1450.78 121.406   1
 -23   1  -2 1101.03 230.573   1
  23  -1   2 1754.48 184.556   1
 -23  -1  -2 1710.09 395.285   1
  23  -1   3 9901.34 397.974   1
  23   1   3 10841.9 290.851   1
 -23   1  -3 10499.9 400.720   1
 -23  -1  -4 174.146 156.230   1
  23   1   4 298.098 221.529   1
 -23  -1  -5 2947.73 192.387   1
  23  -3  -5 2044.35 270.732   1
 -23   3   4 3207.10 1490.33   1
  23  -3  -4 1347.96 198.959   1
  23  -3  -3 792.379 162.454   1
 -23   3   3 2431.94 1115.45   1
  23  -3  -2 68.2100 134.773   1
 -23   3   2 685.902 814.912   1
  23  -3  -1 22709.4 445.757   1
 -23   3   1 20612.4 985.254   1
 -23   3   0 524.102 407.683   1
  23  -3   0 136.221 156.795   1
  23   3   0 492.278 176.850   1
  23  -3   1 119.141 217.998   1
  23   3   1 124.492 93.5373   1
 -23   3  -1 101.632 310.034   1
  23   3   2 1107.75 105.971   1
 -23   3  -2 1349.46 284.559   1
  23   3   3 7317.92 322.220   1
 -23   5   4 5180.97 2290.15   1
 -24   0   2 3028.78 1273.93   1
  24   0  -2 7352.10 423.686   1
 -24   0   1 452.801 798.533   1
  24   0  -1 261.236 177.201   1
  24   0   0 1576.57 168.849   1
 -24   0   0 1045.89 572.417   1
  24   0   1 319.939 119.801   1
 -24   0  -1 140.978 380.675   1
  24   0   2 15083.2 331.240   1
 -24   0  -2 15144.6 526.063   1
  24   0   3 364.315 160.566   1
 -24   0  -3 538.351 189.181   1
  24   0   4 1776.53 289.470   1
 -24   0  -4 1371.27 193.650   1
 -24   2   4 1437.68 1667.39   1
  24  -2  -4 2085.95 301.973   1
 -24   2   3 2257.48 1191.80   1
  24  -2  -3 1845.53 229.264   1
  24  -2  -2 5288.38 270.387   1
 -24   2   2 5826.08 995.799   1
  24  -2  -1 160.092 130.814   1
 -24   2   1-127.817 554.529   1
 -24   2   0 1084.59 403.348   1
  24  -2   0 1163.43 161.280   1
  24   2   0 797.301 158.836   1
  24  -2   1 234.736 150.947   1
  24   2   1 272.484 107.506   1
 -24   2  -1-42.4653 287.802   1
  24  -2   2 11113.2 417.820   1
  24   2   2 11006.0 244.450   1
 -24   2  -2 10250.8 441.553   1
 -24  -2  -2 10529.0 989.662   1
  24   2   3 60.7233 122.043   1
 -24   2  -3 376.323 227.520   1
 -24  -2  -3-194.525 481.845   1
  24  -2   3 862.163 323.882   1
 -24  -2  -4 1429.56 333.709   1
 -24  -2  -5 270.312 211.525   1
 -24  -2  -6 106.479 153.523   1
 -24   4   4 1516.79 1516.92   1
 -24   4   3 656.849 1184.34   1
 -24   4   2 3764.42 1039.58   1
 -24   4   0 1621.45 549.226   1
 -25   1   3 5702.78 1650.78   1
  25  -1  -3 923.723 320.679   1
 -25   1   2-1045.28 1041.09   1
  25  -1  -2-4.84382 202.431   1
  25  -1  -1 3681.19 246.878   1
  25   1  -1 3821.96 276.558   1
 -25   1   1 3611.26 820.686   1
 -25  -1   0-70.5748 845.984   1
  25  -1   0 218.458 124.530   1
 -25   1   0 118.464 453.412   1
  25   1   0 128.150 135.665   1
 -25   1  -1 16.1020 332.939   1
 -25  -1  -1-299.369 597.561   1
  25  -1   1 27.1687 127.567   1
  25   1   1-41.3114 113.340   1
  25  -1   2 1722.99 193.469   1
  25   1   2 2253.93 149.954   1
 -25  -1  -2 2089.30 432.363   1
 -25   1  -2 1597.61 308.139   1
  25  -1   3 59.6117 202.897   1
 -25  -1  -3 296.451 270.377   1
  25   1   3 188.155 126.474   1
 -25   1  -3 199.203 202.387   1
  25   1   4 10211.1 403.695   1
 -25  -1  -4 10706.0 405.591   1
  25  -3  -5 988.860 225.723   1
  25  -3  -4 12745.0 411.722   1
 -25   3   4 14232.6 1909.49   1
  25  -3  -3 349.258 158.072   1
 -25   3   3-443.163 1113.54   1
  25  -3  -2-138.897 152.369   1
 -25   3   2-342.509 884.145   1
  25  -3  -1 2309.72 200.732   1
 -25   3   1 2323.94 688.554   1
  25  -3   0-47.6687 168.269   1
 -25   3   0-318.447 469.341   1
  25   3   0-32.3159 158.758   1
  25   3   1-34.4977 106.015   1
 -25   3  -1 464.012 373.400   1
  25   3   2 1214.69 113.811   1
 -25   3  -2 1184.56 310.292   1
  25   3   3-19.1855 171.371   1
 -26   0   2-453.311 1253.74   1
  26   0  -2 517.129 259.697   1
  26   0  -1 3150.14 232.922   1
 -26   0   1 3582.90 959.136   1
  26   0   0 6092.64 255.017   1
 -26   0   0 5673.09 764.409   1
  26   0   1 2618.11 185.099   1
 -26   0  -1 2856.63 501.006   1
  26   0   2 294.292 127.535   1
 -26   0  -2 384.717 309.123   1
  26   0   3 7943.08 311.220   1
 -26   0  -3 8239.13 415.339   1
  26   0   4 6885.49 408.519   1
 -26   0  -4 6668.34 329.441   1
 -26   2   4 1551.05 1816.24   1
  26  -2  -4 590.677 270.182   1
 -26   2   3 881.149 1356.52   1
  26  -2  -3 60.3128 186.197   1
 -26   2   2-1475.32 951.950   1
  26  -2  -2-29.0362 157.783   1
  26  -2  -1 2820.28 209.096   1
 -26   2   1 3075.22 736.087   1
  26   2  -1 2249.07 258.825   1
  26  -2   0 4484.87 235.294   1
  26   2   0 4521.82 232.756   1
 -26   2   0 4719.89 589.752   1
  26  -2   1 1432.13 186.241   1
 -26   2  -1 2014.97 396.365   1
  26   2   2 387.027 108.835   1
 -26   2  -2 166.254 283.080   1
 -26  -2  -2 930.008 886.585   1
  26  -2   2 97.2069 197.670   1
  26   2   3 6340.99 248.036   1
 -26  -2  -3 8258.14 728.702   1
 -26  -2  -4 5688.71 495.771   1
 -26  -2  -5 4021.76 356.270   1
 -26  -2  -6 1.03549 194.348   1
 -27   1   3 1560.28 1562.33   1
  27  -1  -3 3160.26 377.671   1
  27  -1  -2-86.7216 186.649   1
 -27   1   2-2109.96 1200.52   1
 -27   1   1-346.860 845.818   1
  27  -1  -1-47.7966 156.934   1
  27   1  -1 228.703 186.820   1
  27  -1   0-75.2925 142.962   1
 -27   1   0-92.8809 530.161   1
  27   1   0-29.7750 131.708   1
 -27  -1   0-479.142 934.166   1
  27  -1   1 7549.03 303.066   1
  27   1   1 8696.44 263.432   1
 -27  -1  -1 8888.71 901.531   1
  27  -1   2 216.140 166.370   1
  27   1   2 498.536 122.723   1
 -27  -1  -2 552.381 479.992   1
  27  -1   3 3768.51 335.165   1
  27   1   3 4265.82 230.147   1
  27   1   4 2661.05 271.166   1
 -27  -1  -4 3258.22 324.348   1
 -27   3   4 715.648 1639.11   1
 -27   3   3 1879.73 1306.47   1
 -27   3   2-1071.62 1035.27   1
 -27   3   1-9.02131 710.738   1
 -27   3   0-623.575 569.366   1
  27   3   0-57.4879 158.899   1
  27   3   1 4677.32 190.012   1
  27   3   2 242.581 104.242   1
  27   3   3 3154.45 227.257   1
  28   0  -2 2284.31 298.326   1
 -28   0   2 4366.43 1504.96   1
  28   0  -1 1227.72 200.361   1
 -28   0   1 2832.88 1096.46   1
  28   0   0 17542.2 403.411   1
 -28   0   0 18413.4 1184.30   1
  28   0   1 958.448 154.843   1
 -28   0  -1 428.756 541.580   1
  28   0   2 3599.95 210.407   1
 -28   0  -2 3948.50 465.170   1
  28   0   3-152.127 177.433   1
 -28   0  -3 125.897 287.406   1
  28   0   4 3965.63 341.240   1
 -28   0  -4 3968.94 317.649   1
  28  -2  -4-57.7028 256.151   1
 -28   2   4-2029.30 1972.17   1
  28  -2  -3 5610.78 324.238   1
 -28   2   3 7143.80 1558.67   1
 -28   2   2 2796.22 1133.15   1
  28  -2  -2 2223.66 226.796   1
  28  -2  -1 1237.93 185.500   1
  28   2  -1 1295.59 228.540   1
  28  -2   0 13562.3 388.192   1
  28   2   0 12662.7 345.562   1
 -28   2  -1-56.8834 410.238   1
  28   2   1 806.270 132.838   1
 -28  -2  -2 2277.39 1027.55   1
  28   2   2 2615.27 163.839   1
 -28   2  -2 1555.25 430.627   1
  28   2   3 146.731 138.781   1
 -28  -2  -3 764.862 648.466   1
 -28   2  -3 423.573 292.457   1
  28   2   4 2746.34 313.620   1
 -28  -2  -4 2980.49 515.337   1
 -28  -2  -5 189.524 305.414   1
 -29   1   3 945.901 1692.49   1
  29  -1  -3 100.124 279.109   1
 -29   1   2 1879.73 1422.24   1
  29   1  -1 1914.85 227.316   1
  29   1   0 3512.61 224.828   1
 -29   1   0 626.138 701.979   1
 -29  -1   0 1654.85 1050.98   1
  29   1   1 9452.26 285.081   1
  29  -1   2 154.283 170.095   1
  29   1   2 549.382 141.187   1
 -29  -1  -2 590.620 564.028   1
 -29   1  -2-4.68892 381.747   1
  29   1   3 2021.67 199.639   1
 -29  -1  -3 1394.84 445.046   1
 -29  -1  -4 41.0772 313.517   1
 -29   1  -4 443.471 261.082   1
  29   1   4 337.122 223.033   1
  29   3   0 1799.96 200.926   1
  29   3   1 6425.81 228.512   1
  29   3   2 353.113 117.217   1
  29   3   3 1371.98 202.420   1
 -30   0   2 187.798 1457.43   1
  30   0  -2 671.855 245.931   1
  30   0  -1 402.686 180.827   1
 -30   0   1 1070.37 1187.84   1
  30   0   0 2056.82 198.131   1
 -30   0   0 3971.99 1064.60   1
  30   0   1 271.311 138.613   1
 -30   0  -1 185.182 612.080   1
  30   0   2 721.934 160.844   1
 -30   0  -2 144.720 453.227   1
  30   0   3 382.481 181.396   1
 -30   0  -3-10.5371 345.235   1
  30   0   4 7245.66 415.283   1
 -30   0  -4 6852.07 445.452   1
 -30   2   4-13.1133 2161.63   1
 -30   2   3 11884.3 1928.93   1
 -30   2   2-2382.96 1320.22   1
  30   2  -1 69.5716 191.528   1
 -30   2   1 884.939 1025.86   1
  30   2   0 1551.18 192.730   1
 -30   2   0 1892.89 790.687   1
  30   2   1 76.7748 126.287   1
  30   2   2 336.220 125.377   1
 -30  -2  -2-362.163 1051.15   1
  30   2   3 265.560 152.411   1
 -30  -2  -3 196.783 743.272   1
  30   2   4 5415.29 357.729   1
 -30  -2  -5 71.3249 387.617   1
 -30  -2  -6 399.800 299.586   1
 -31   1   3-393.394 1797.68   1
 -31   1   2 5008.60 1629.59   1
 -31   1   1-241.696 1043.43   1
  31  -1  -1 659.800 195.871   1
  31   1  -1 243.241 171.727   1
  31   1   0 159.628 153.283   1
 -31   1   0 709.188 845.620   1
  31   1   1 2837.77 199.674   1
 -31  -1  -1 1833.06 940.727   1
 -31   1  -1 1822.22 707.329   1
 -31   1  -2 510.572 446.467   1
  31   1   2 580.431 146.996   1
 -31  -1  -2 3.83552 670.288   1
  31   1   3 240.374 165.246   1
 -31  -1  -3 165.670 494.366   1
 -31   1  -3 704.049 375.827   1
  31   1   4 2248.60 272.232   1
 -31  -1  -4 1613.59 426.544   1
  31   3   0 7.94712 165.307   1
  31   3   1 2028.36 172.463   1
  31   3   2 239.329 125.583   1
 -32   0   2-862.886 1628.01   1
  32   0  -2 157.887 214.342   1
 -32   0   1-789.130 1237.39   1
  32   0  -1 498.623 191.038   1
 -32   0   0 1342.88 997.324   1
  32   0   0 11.6035 154.094   1
  32   0   1 6201.22 271.673   1
 -32   0  -1 5419.89 867.226   1
  32   0   2 598.052 161.026   1
 -32   0  -2 1724.38 582.806   1
 -32   0  -3 1944.17 448.935   1
 -32   0  -4 500.452 334.321   1
  32   2   0 66.2023 152.155   1
  32   2   1 4641.41 223.706   1
  32   2   2 344.938 134.608   1
 -32  -2  -2-940.512 1210.12   1
  32   2   3 1214.18 181.181   1
 -32  -2  -3 950.616 873.593   1
 -32  -2  -4 182.180 617.291   1
  32   2   4 249.233 246.913   1
 -32  -2  -5 882.992 467.942   1
 -33   1   3 4565.08 2116.58   1
 -33   1   2 3964.54 1614.00   1
 -33   1   1 2441.27 1233.99   1
  33   1  -1 82.8549 164.446   1
  33   1   0 606.451 155.143   1
  33   1   1 503.447 150.090   1
 -33  -1  -1 350.138 966.209   1
 -33  -1  -2-1383.24 941.265   1
  33   1   2 207.312 165.236   1
  33   1   3 2737.76 233.678   1
 -33  -1  -3 1150.02 621.315   1
 -33  -1  -4 1737.73 525.441   1
  33   1   4-31.4659 227.847   1
 -33  -1  -5 1182.74 380.403   1
  33   3   1 478.756 153.721   1
 -34   0   2 724.444 1744.66   1
 -34   0   1 861.084 1365.43   1
 -34   0   0 1072.73 1100.73   1
 -34   0  -1 1328.82 865.079   1
 -34   0  -2 8784.50 856.281   1
  34   2   0 1671.91 198.082   1
  34   2   2 4992.41 249.063   1
  34   2   3 350.811 189.027   1
 -34  -2  -3-594.949 945.484   1
 -34  -2  -4-167.936 703.228   1
  34   2   4 321.324 268.473   1
  35   1   0 2924.98 225.488   1
 -35  -1   0 581.973 1459.39   1
 -35  -1  -1 963.886 1129.15   1
 -35  -1  -2 1000.09 955.133   1
 -35  -1  -3 2017.88 780.214   1
 -35  -1  -4 701.046 546.352   1
  36   2   0 257.909 170.413   1
  36   2   1 358.672 162.440   1
  36   2   2-43.8505 149.112   1
 -36  -2  -2-1394.95 1440.65   1
  36   2   3 1423.92 231.133   1
 -36  -2  -3 1535.07 1105.10   1
 -38  -2  -2-169.467 1519.49   1
   0   0   0    0.00    0.00   0

TITL dom6t1 in C2/m
REM C2/m (#12 in standard setting)
CELL 0.29050  20.554014   2.845739   8.323942  90.0000  99.5948  90.0000
ZERR    8.00   0.002220   0.000352   0.006860   0.0000   0.0274   0.0000
LATT  7
SYMM -x, y,-z
SFAC Be N W
UNIT 8.00 8.00 8.00
TREF
HKLF 4
END
;
_shelx_hkl_checksum   15473

# start Validation Reply Form
_vrf_PLAT029_BeW10N16_17GPa
;
PROBLEM: _diffrn_measured_fraction_theta_full value Low .      0.366 Why?  
RESPONSE:  Incomplete data set due to measurements in Diamond Anvil Cell (DAC). 
;
_vrf_PLAT972_BeW10N16_17GPa
;
PROBLEM: Check Calcd Resid. Dens.  0.38Ang From W5             -3.96 eA-3  
RESPONSE: Residual electron density might arise from incomplete data collection
due to the measurement in a DAC. 
;
_vrf_PLAT973_BeW10N16_17GPa
;
PROBLEM: Check Calcd Positive Resid. Density on        W3       3.06 eA-3  
RESPONSE: Residual electron density might arise from incomplete data collection
due to the measurement in a DAC. 
;
_vrf_PLAT974_BeW10N16_17GPa
;
PROBLEM: Check Calcd Negative Resid. Density on       Be1      -2.37 eA-3  
RESPONSE: Residual electron density might arise from incomplete data collection
due to the measurement in a DAC. 
;
_vrf_PLAT975_BeW10N16_17GPa
;
PROBLEM: Check Calcd Resid. Dens.  0.43Ang From N7      .       2.88 eA-3  
RESPONSE: Residual electron density might arise from incomplete data collection
due to the measurement in a DAC. 
;
_vrf_PLAT976_BeW10N16_17GPa
;
PROBLEM: Check Calcd Resid. Dens.  0.62Ang From N4      .      -2.24 eA-3  
RESPONSE: Residual electron density might arise from incomplete data collection
due to the measurement in a DAC. 
;
_vrf_PLAT911_BeW10N16_17GPa
;
PROBLEM: Missing FCF Refl Between Thmin & STh/L=    0.600        240 Report
RESPONSE: Data collected in a diamond anvil cell
;
_vrf_PLAT971_BeW10N16_17GPa
;
PROBLEM: Check Calcd Resid. Dens.  0.71Ang From Be1             3.39 eA-3  
RESPONSE: Residual electron density might arise from incomplete data collection
due to the measurement in a DAC. 
;
# end Validation Reply Form
