# Supplementary material for: High‐Pressure Synthesis of Ultra‐Incompressible Beryllium Tungsten Nitride Pernitride BeW10N14(N2)
Source: Angew Chem Int Ed Engl. 2025 Apr 10;64(24):e202505778. doi: 10.1002/anie.202505778 (PMC12144890; doi:10.1002/anie.202505778)
Supplement: Supplementary file 3 — Supporting Information S2 [file ANIE-64-e202505778-s002.cif]

data_W2Be4N5
 
_audit_creation_method            'SHELXL-2018/3'
_shelx_SHELXL_version_number      '2018/3'
_chemical_name_systematic         ?
_chemical_name_common             ?
_chemical_melting_point           ?
_chemical_formula_moiety          ?
_chemical_formula_sum
 'Be4 N5 W2' 
_chemical_formula_weight          473.79

loop_
 _atom_type_symbol
 _atom_type_description
 _atom_type_scat_dispersion_real
 _atom_type_scat_dispersion_imag
 _atom_type_scat_source
 'Be'  'Be'  -0.0008   0.0000
 'International Tables Vol C Tables 4.2.6.8 and 6.1.1.4'
 'N'  'N'  -0.0012   0.0004
 'International Tables Vol C Tables 4.2.6.8 and 6.1.1.4'
 'W'  'W'  -0.9853   1.5082
 'International Tables Vol C Tables 4.2.6.8 and 6.1.1.4'
 
_space_group_crystal_system       trigonal
_space_group_IT_number            166
_space_group_name_H-M_alt         'R -3 m :H'
_space_group_name_Hall            '-R 3 2"'
 
_shelx_space_group_comment
;
The symmetry employed for this shelxl refinement is uniquely defined
by the following loop, which should always be used as a source of
symmetry information in preference to the above space-group names.
They are only intended as comments.
;
 
loop_
 _space_group_symop_operation_xyz
 'x, y, z'
 '-y, x-y, z'
 '-x+y, -x, z'
 'y, x, -z'
 'x-y, -y, -z'
 '-x, -x+y, -z'
 'x+2/3, y+1/3, z+1/3'
 '-y+2/3, x-y+1/3, z+1/3'
 '-x+y+2/3, -x+1/3, z+1/3'
 'y+2/3, x+1/3, -z+1/3'
 'x-y+2/3, -y+1/3, -z+1/3'
 '-x+2/3, -x+y+1/3, -z+1/3'
 'x+1/3, y+2/3, z+2/3'
 '-y+1/3, x-y+2/3, z+2/3'
 '-x+y+1/3, -x+2/3, z+2/3'
 'y+1/3, x+2/3, -z+2/3'
 'x-y+1/3, -y+2/3, -z+2/3'
 '-x+1/3, -x+y+2/3, -z+2/3'
 '-x, -y, -z'
 'y, -x+y, -z'
 'x-y, x, -z'
 '-y, -x, z'
 '-x+y, y, z'
 'x, x-y, z'
 '-x+2/3, -y+1/3, -z+1/3'
 'y+2/3, -x+y+1/3, -z+1/3'
 'x-y+2/3, x+1/3, -z+1/3'
 '-y+2/3, -x+1/3, z+1/3'
 '-x+y+2/3, y+1/3, z+1/3'
 'x+2/3, x-y+1/3, z+1/3'
 '-x+1/3, -y+2/3, -z+2/3'
 'y+1/3, -x+y+2/3, -z+2/3'
 'x-y+1/3, x+2/3, -z+2/3'
 '-y+1/3, -x+2/3, z+2/3'
 '-x+y+1/3, y+2/3, z+2/3'
 'x+1/3, x-y+2/3, z+2/3'
 
_cell_length_a                    2.8702(2)
_cell_length_b                    2.8702(2)
_cell_length_c                    37.1324(18)
_cell_angle_alpha                 90
_cell_angle_beta                  90
_cell_angle_gamma                 120
_cell_volume                      264.92(4)
_cell_formula_units_Z             3
_cell_measurement_temperature     293(2)
_cell_measurement_reflns_used     282
_cell_measurement_theta_min       3.3470
_cell_measurement_theta_max       16.4850
 
_exptl_crystal_description        plate-like
_exptl_crystal_colour             dark-red
_exptl_crystal_density_meas       ?
_exptl_crystal_density_method     ?
_exptl_crystal_density_diffrn     8.909          
_exptl_crystal_F_000              597
_exptl_transmission_factor_min    ?
_exptl_transmission_factor_max    ?
_exptl_crystal_size_max           0.010
_exptl_crystal_size_mid           0.005
_exptl_crystal_size_min           0.001
_exptl_absorpt_coefficient_mu     6.197
_shelx_estimated_absorpt_T_min    ?
_shelx_estimated_absorpt_T_max    ?
_exptl_absorpt_correction_type    multi-scan
_exptl_absorpt_process_details    
;
CrysAlisPro 1.171.43.67a (Rigaku Oxford Diffraction, 2023)
Empirical absorption correction using spherical harmonics,
implemented in SCALE3 ABSPACK scaling algorithm.
;
_exptl_absorpt_correction_T_min   0.48510
_exptl_absorpt_correction_T_max   1.0000
_exptl_absorpt_special_details    ?
_diffrn_ambient_temperature       293(2)
_diffrn_ambient_pressure			 101.325
_diffrn_radiation_wavelength      0.2905
_diffrn_radiation_type            synchrotron
_diffrn_source                    synchrotron
_diffrn_source_type              'PETRAIII, Beamline P02.2'
_diffrn_measurement_device_type
;
customized \w-circle diffractometer
;
_diffrn_measurement_method       '\w scans'
_diffrn_detector                      'Flat panel'
_diffrn_detector_area_resol_mean      5.0
_diffrn_detector_type                 'Perkin Elmer XRD1621'
_diffrn_reflns_number             318
_diffrn_reflns_av_unetI/netI      0.0141
_diffrn_reflns_av_R_equivalents   0.0171
_diffrn_reflns_limit_h_min        -5
_diffrn_reflns_limit_h_max        5
_diffrn_reflns_limit_k_min        -3
_diffrn_reflns_limit_k_max        2
_diffrn_reflns_limit_l_min        -71
_diffrn_reflns_limit_l_max        60
_diffrn_reflns_theta_min          4.032
_diffrn_reflns_theta_max          17.537
_diffrn_reflns_theta_full         10.038
_diffrn_measured_fraction_theta_max   0.470
_diffrn_measured_fraction_theta_full  0.648
_diffrn_reflns_Laue_measured_fraction_max    0.470
_diffrn_reflns_Laue_measured_fraction_full   0.648
_diffrn_reflns_point_group_measured_fraction_max   0.470
_diffrn_reflns_point_group_measured_fraction_full  0.648
_reflns_number_total              181
_reflns_number_gt                 175
_reflns_threshold_expression      'I > 2\s(I)'
_reflns_Friedel_coverage          0.000
_reflns_Friedel_fraction_max      .
_reflns_Friedel_fraction_full     .
 
_reflns_special_details
;
 Reflections were merged by SHELXL according to the crystal
 class for the calculation of statistics and refinement.
 
 _reflns_Friedel_fraction is defined as the number of unique
 Friedel pairs measured divided by the number that would be
 possible theoretically, ignoring centric projections and
 systematic absences. Completness statistics refer to single and
 composite reflections containing twin component 1 only.
;
 
_computing_data_collection     'CrysAlisPro 1.171.40.57a (Rigaku OD, 2019)'
_computing_cell_refinement     'CrysAlisPro 1.171.40.57a (Rigaku OD, 2019)'
_computing_data_reduction      'CrysAlisPro 1.171.40.57a (Rigaku OD, 2019)'
_computing_structure_solution     'SHELXT 2018/2 (Sheldrick, 2018)'
_computing_structure_refinement 'SHELXL-2018/3 (Sheldrick, 2018)'
_computing_molecular_graphics     ?
_computing_publication_material   ?
_refine_special_details
;
 Refined as a 2-component twin.
;
_refine_ls_structure_factor_coef  Fsqd
_refine_ls_matrix_type            full
_refine_ls_weighting_scheme       calc
_refine_ls_weighting_details
'w=1/[\s^2^(Fo^2^)+(0.0523P)^2^] where P=(Fo^2^+2Fc^2^)/3'
_atom_sites_solution_primary      ?
_atom_sites_solution_secondary    ?
_atom_sites_solution_hydrogens    .
_refine_ls_hydrogen_treatment     undef
_refine_ls_extinction_method      none
_refine_ls_extinction_coef        .
_refine_ls_number_reflns          181
_refine_ls_number_parameters      17
_refine_ls_number_restraints      0
_refine_ls_R_factor_all           0.0269
_refine_ls_R_factor_gt            0.0254
_refine_ls_wR_factor_ref          0.0625
_refine_ls_wR_factor_gt           0.0617
_refine_ls_goodness_of_fit_ref    1.085
_refine_ls_restrained_S_all       1.085
_refine_ls_shift/su_max           0.000
_refine_ls_shift/su_mean          0.000
 
loop_
 _atom_site_label
 _atom_site_type_symbol
 _atom_site_fract_x
 _atom_site_fract_y
 _atom_site_fract_z
 _atom_site_U_iso_or_equiv
 _atom_site_adp_type
 _atom_site_occupancy
 _atom_site_site_symmetry_order  
 _atom_site_calc_flag
 _atom_site_refinement_flags_posn
 _atom_site_refinement_flags_adp
 _atom_site_refinement_flags_occupancy
 _atom_site_disorder_assembly
 _atom_site_disorder_group
W1 W 0.000000 0.000000 0.06791(2) 0.00556(14) Uani 1 6 d S T P . .
N1 N 0.000000 0.000000 0.2308(2) 0.0073(11) Uani 1 6 d S T P . .
N2 N 0.000000 0.000000 0.500000 0.0071(16) Uani 1 12 d S T P . .
N3 N 0.000000 0.000000 0.30107(17) 0.0048(10) Uani 1 6 d S T P . .
Be1 Be 0.000000 0.000000 0.3447(9) 0.046(7) Uiso 1 6 d S . P . .
Be2 Be 0.000000 0.000000 0.1856(6) 0.028(4) Uiso 1 6 d S . P . .
 
loop_
 _atom_site_aniso_label
 _atom_site_aniso_U_11
 _atom_site_aniso_U_22
 _atom_site_aniso_U_33
 _atom_site_aniso_U_23
 _atom_site_aniso_U_13
 _atom_site_aniso_U_12
W1 0.00245(16) 0.00245(16) 0.01176(19) 0.000 0.000 0.00123(8)
N1 0.0048(17) 0.0048(17) 0.012(2) 0.000 0.000 0.0024(9)
N2 0.006(2) 0.006(2) 0.010(3) 0.000 0.000 0.0029(12)
N3 0.0041(15) 0.0041(15) 0.0062(19) 0.000 0.000 0.0021(8)
 
_geom_special_details
;
 All esds (except the esd in the dihedral angle between two l.s. planes)
 are estimated using the full covariance matrix.  The cell esds are taken
 into account individually in the estimation of esds in distances, angles
 and torsion angles; correlations between esds in cell parameters are only
 used when they are defined by crystal symmetry.  An approximate (isotropic)
 treatment of cell esds is used for estimating esds involving l.s. planes.
;
 
loop_
 _geom_bond_atom_site_label_1
 _geom_bond_atom_site_label_2
 _geom_bond_distance
 _geom_bond_site_symmetry_2
 _geom_bond_publ_flag
W1 N1 2.097(5) 25 ?
W1 N1 2.097(5) 25_445 ?
W1 N1 2.097(5) 25_455 ?
W1 N3 2.121(4) 25_445 ?
W1 N3 2.121(4) 25 ?
W1 N3 2.121(4) 25_455 ?
W1 Be1 2.68(3) 13_444 ?
W1 Be1 2.68(3) 13_554 ?
W1 Be1 2.68(3) 13_544 ?
W1 W1 2.8702(2) 1_445 ?
W1 W1 2.8702(2) 1_665 ?
W1 W1 2.8702(2) 1_455 ?
N1 Be2 1.68(2) . ?
N2 Be2 1.800(9) 31_445 ?
N2 Be2 1.800(9) 7 ?
N2 Be2 1.800(9) 31 ?
N2 Be2 1.800(9) 7_445 ?
N2 Be2 1.800(9) 7_455 ?
N2 Be2 1.800(9) 31_545 ?
N3 Be1 1.62(3) . ?
N3 Be1 1.830(15) 31 ?
N3 Be1 1.830(14) 31_445 ?
N3 Be1 1.830(14) 31_545 ?
Be1 Be1 1.86(3) 31_445 ?
Be1 Be1 1.86(3) 31 ?
Be1 Be1 1.86(3) 31_545 ?
Be2 Be2 2.17(3) 25_445 ?
Be2 Be2 2.17(3) 25 ?
Be2 Be2 2.17(3) 25_455 ?
 
loop_
 _geom_angle_atom_site_label_1
 _geom_angle_atom_site_label_2
 _geom_angle_atom_site_label_3
 _geom_angle
 _geom_angle_site_symmetry_1
 _geom_angle_site_symmetry_3
 _geom_angle_publ_flag
N1 W1 N1 86.4(2) 25 25_445 ?
N1 W1 N1 86.4(2) 25 25_455 ?
N1 W1 N1 86.4(2) 25_445 25_455 ?
N1 W1 N3 133.72(7) 25 25_445 ?
N1 W1 N3 76.4(2) 25_445 25_445 ?
N1 W1 N3 133.72(7) 25_455 25_445 ?
N1 W1 N3 76.4(2) 25 25 ?
N1 W1 N3 133.72(7) 25_445 25 ?
N1 W1 N3 133.72(7) 25_455 25 ?
N3 W1 N3 85.2(2) 25_445 25 ?
N1 W1 N3 133.72(7) 25 25_455 ?
N1 W1 N3 133.72(7) 25_445 25_455 ?
N1 W1 N3 76.4(2) 25_455 25_455 ?
N3 W1 N3 85.2(2) 25_445 25_455 ?
N3 W1 N3 85.2(2) 25 25_455 ?
N1 W1 Be1 166.1(5) 25 13_444 ?
N1 W1 Be1 103.7(3) 25_445 13_444 ?
N1 W1 Be1 103.7(3) 25_455 13_444 ?
N3 W1 Be1 42.95(10) 25_445 13_444 ?
N3 W1 Be1 89.7(5) 25 13_444 ?
N3 W1 Be1 42.95(10) 25_455 13_444 ?
N1 W1 Be1 103.7(3) 25 13_554 ?
N1 W1 Be1 166.1(5) 25_445 13_554 ?
N1 W1 Be1 103.7(3) 25_455 13_554 ?
N3 W1 Be1 89.7(5) 25_445 13_554 ?
N3 W1 Be1 42.95(10) 25 13_554 ?
N3 W1 Be1 42.95(10) 25_455 13_554 ?
Be1 W1 Be1 64.9(7) 13_444 13_554 ?
N1 W1 Be1 103.7(3) 25 13_544 ?
N1 W1 Be1 103.7(3) 25_445 13_544 ?
N1 W1 Be1 166.1(5) 25_455 13_544 ?
N3 W1 Be1 42.95(10) 25_445 13_544 ?
N3 W1 Be1 42.95(10) 25 13_544 ?
N3 W1 Be1 89.7(5) 25_455 13_544 ?
Be1 W1 Be1 64.9(7) 13_444 13_544 ?
Be1 W1 Be1 64.9(7) 13_554 13_544 ?
N1 W1 W1 133.19(12) 25 1_445 ?
N1 W1 W1 46.82(12) 25_445 1_445 ?
N1 W1 W1 90.0 25_455 1_445 ?
N3 W1 W1 47.41(10) 25_445 1_445 ?
N3 W1 W1 132.58(10) 25 1_445 ?
N3 W1 W1 90.0 25_455 1_445 ?
Be1 W1 W1 57.6(4) 13_444 1_445 ?
Be1 W1 W1 122.4(4) 13_554 1_445 ?
Be1 W1 W1 90.0 13_544 1_445 ?
N1 W1 W1 46.82(12) 25 1_665 ?
N1 W1 W1 133.19(12) 25_445 1_665 ?
N1 W1 W1 90.0 25_455 1_665 ?
N3 W1 W1 132.58(10) 25_445 1_665 ?
N3 W1 W1 47.41(10) 25 1_665 ?
N3 W1 W1 90.0 25_455 1_665 ?
Be1 W1 W1 122.4(4) 13_444 1_665 ?
Be1 W1 W1 57.6(4) 13_554 1_665 ?
Be1 W1 W1 90.0 13_544 1_665 ?
W1 W1 W1 180.0 1_445 1_665 ?
N1 W1 W1 133.18(12) 25 1_455 ?
N1 W1 W1 90.0 25_445 1_455 ?
N1 W1 W1 46.82(12) 25_455 1_455 ?
N3 W1 W1 90.0 25_445 1_455 ?
N3 W1 W1 132.58(10) 25 1_455 ?
N3 W1 W1 47.41(10) 25_455 1_455 ?
Be1 W1 W1 57.6(4) 13_444 1_455 ?
Be1 W1 W1 90.0 13_554 1_455 ?
Be1 W1 W1 122.4(4) 13_544 1_455 ?
W1 W1 W1 60.0 1_445 1_455 ?
W1 W1 W1 120.0 1_665 1_455 ?
Be2 N1 W1 127.80(17) . 25 ?
Be2 N1 W1 127.80(17) . 25_445 ?
W1 N1 W1 86.4(2) 25 25_445 ?
Be2 N1 W1 127.80(17) . 25_455 ?
W1 N1 W1 86.4(2) 25 25_455 ?
W1 N1 W1 86.4(2) 25_445 25_455 ?
Be2 N2 Be2 180.0(13) 31_445 7 ?
Be2 N2 Be2 105.7(8) 31_445 31 ?
Be2 N2 Be2 74.3(8) 7 31 ?
Be2 N2 Be2 74.3(8) 31_445 7_445 ?
Be2 N2 Be2 105.7(8) 7 7_445 ?
Be2 N2 Be2 180.0 31 7_445 ?
Be2 N2 Be2 74.3(8) 31_445 7_455 ?
Be2 N2 Be2 105.7(8) 7 7_455 ?
Be2 N2 Be2 74.3(8) 31 7_455 ?
Be2 N2 Be2 105.7(8) 7_445 7_455 ?
Be2 N2 Be2 105.7(8) 31_445 31_545 ?
Be2 N2 Be2 74.3(8) 7 31_545 ?
Be2 N2 Be2 105.7(8) 31 31_545 ?
Be2 N2 Be2 74.3(8) 7_445 31_545 ?
Be2 N2 Be2 180.0(13) 7_455 31_545 ?
Be1 N3 Be1 64.9(10) . 31 ?
Be1 N3 Be1 64.9(10) . 31_445 ?
Be1 N3 Be1 103.3(11) 31 31_445 ?
Be1 N3 Be1 64.9(10) . 31_545 ?
Be1 N3 Be1 103.3(11) 31 31_545 ?
Be1 N3 Be1 103.3(11) 31_445 31_545 ?
Be1 N3 W1 128.61(14) . 25_445 ?
Be1 N3 W1 166.5(10) 31 25_445 ?
Be1 N3 W1 84.9(7) 31_445 25_445 ?
Be1 N3 W1 84.9(7) 31_545 25_445 ?
Be1 N3 W1 128.61(14) . 25 ?
Be1 N3 W1 84.9(7) 31 25 ?
Be1 N3 W1 166.5(10) 31_445 25 ?
Be1 N3 W1 84.9(7) 31_545 25 ?
W1 N3 W1 85.2(2) 25_445 25 ?
Be1 N3 W1 128.61(14) . 25_455 ?
Be1 N3 W1 84.9(7) 31 25_455 ?
Be1 N3 W1 84.9(7) 31_445 25_455 ?
Be1 N3 W1 166.5(10) 31_545 25_455 ?
W1 N3 W1 85.2(2) 25_445 25_455 ?
W1 N3 W1 85.2(2) 25 25_455 ?
N3 Be1 N3 115.1(10) . 31 ?
N3 Be1 N3 115.1(10) . 31_445 ?
N3 Be1 N3 103.3(11) 31 31_445 ?
N3 Be1 N3 115.1(10) . 31_545 ?
N3 Be1 N3 103.3(11) 31 31_545 ?
N3 Be1 N3 103.3(11) 31_445 31_545 ?
N3 Be1 Be1 63.1(18) . 31_445 ?
N3 Be1 Be1 126.58(14) 31 31_445 ?
N3 Be1 Be1 52.0(9) 31_445 31_445 ?
N3 Be1 Be1 126.57(14) 31_545 31_445 ?
N3 Be1 Be1 63.1(18) . 31 ?
N3 Be1 Be1 52.0(9) 31 31 ?
N3 Be1 Be1 126.58(14) 31_445 31 ?
N3 Be1 Be1 126.57(14) 31_545 31 ?
Be1 Be1 Be1 101(2) 31_445 31 ?
N3 Be1 Be1 63.1(18) . 31_545 ?
N3 Be1 Be1 126.57(14) 31 31_545 ?
N3 Be1 Be1 126.57(14) 31_445 31_545 ?
N3 Be1 Be1 52.0(9) 31_545 31_545 ?
Be1 Be1 Be1 101(2) 31_445 31_545 ?
Be1 Be1 Be1 101(2) 31 31_545 ?
N3 Be1 W1 141.7(4) . 7 ?
N3 Be1 W1 52.1(7) 31 7 ?
N3 Be1 W1 103.1(14) 31_445 7 ?
N3 Be1 W1 52.1(7) 31_545 7 ?
Be1 Be1 W1 155(2) 31_445 7 ?
Be1 Be1 W1 94.5(13) 31 7 ?
Be1 Be1 W1 94.5(13) 31_545 7 ?
N3 Be1 W1 141.7(4) . 7_445 ?
N3 Be1 W1 103.1(14) 31 7_445 ?
N3 Be1 W1 52.1(7) 31_445 7_445 ?
N3 Be1 W1 52.1(7) 31_545 7_445 ?
Be1 Be1 W1 94.5(13) 31_445 7_445 ?
Be1 Be1 W1 155(2) 31 7_445 ?
Be1 Be1 W1 94.5(13) 31_545 7_445 ?
W1 Be1 W1 64.9(7) 7 7_445 ?
N3 Be1 W1 141.7(4) . 7_455 ?
N3 Be1 W1 52.1(7) 31 7_455 ?
N3 Be1 W1 52.1(7) 31_445 7_455 ?
N3 Be1 W1 103.1(14) 31_545 7_455 ?
Be1 Be1 W1 94.5(13) 31_445 7_455 ?
Be1 Be1 W1 94.5(13) 31 7_455 ?
Be1 Be1 W1 155(2) 31_545 7_455 ?
W1 Be1 W1 64.9(7) 7 7_455 ?
W1 Be1 W1 64.9(7) 7_445 7_455 ?
N1 Be2 N2 113.0(7) . 13_444 ?
N1 Be2 N2 113.0(7) . 13_554 ?
N2 Be2 N2 105.7(8) 13_444 13_554 ?
N1 Be2 N2 113.0(7) . 13_544 ?
N2 Be2 N2 105.7(8) 13_444 13_544 ?
N2 Be2 N2 105.7(8) 13_554 13_544 ?
N1 Be2 Be2 130.3(9) . 25_445 ?
N2 Be2 Be2 52.9(4) 13_444 25_445 ?
N2 Be2 Be2 116.7(16) 13_554 25_445 ?
N2 Be2 Be2 52.9(4) 13_544 25_445 ?
N1 Be2 Be2 130.3(9) . 25 ?
N2 Be2 Be2 116.7(16) 13_444 25 ?
N2 Be2 Be2 52.9(4) 13_554 25 ?
N2 Be2 Be2 52.9(4) 13_544 25 ?
Be2 Be2 Be2 82.7(14) 25_445 25 ?
N1 Be2 Be2 130.3(9) . 25_455 ?
N2 Be2 Be2 52.9(4) 13_444 25_455 ?
N2 Be2 Be2 52.9(4) 13_554 25_455 ?
N2 Be2 Be2 116.7(16) 13_544 25_455 ?
Be2 Be2 Be2 82.7(14) 25_445 25_455 ?
Be2 Be2 Be2 82.7(14) 25 25_455 ?
 
_refine_diff_density_max    4.281
_refine_diff_density_min   -2.919
_refine_diff_density_rms    0.615

_shelx_res_file
;
TITL dom1_a.res in R-3m
    shelx.res
    created by SHELXL-2018/3 at 13:46:12 on 15-Oct-2024
REM Old TITL dom1 in R32
REM SHELXT solution in R-3m: R1 0.081, Rweak 0.012, Alpha 0.063
REM <I/s> 0.000 for 0 systematic absences, Orientation as input
REM Formula found by SHELXT: Be N2 W
CELL 0.2905 2.8702 2.8702 37.1324 90 90 120
ZERR 3 0.0002 0.0002 0.0018 0 0 0
LATT 3
SYMM -Y,+X-Y,+Z
SYMM +Y-X,-X,+Z
SYMM +Y,+X,-Z
SYMM -Y+X,-Y,-Z
SYMM -X,-X+Y,-Z
SFAC Be N W
DISP Be -0.0008 0 2.4159
DISP N -0.0012 0.0004 5.0944
DISP W -0.9853 1.5082 2787.4514
UNIT 12 15 6
TWIN 0 -1 0 -1 0 0 0 0 -1
L.S. 20
PLAN  11
CONF
list 3
ACTA
OMIT -1 1 1
OMIT -1 1 7
OMIT -2 2 59
OMIT -1 1 4
WGHT    0.052300
BASF   0.01113
FVAR       0.30885
W1    3    0.000000    0.000000    0.067905    10.16667    0.00245    0.00245 =
         0.01176    0.00000    0.00000    0.00123
N1    2    0.000000    0.000000    0.230821    10.16667    0.00481    0.00481 =
         0.01215    0.00000    0.00000    0.00241
N2    2    0.000000    0.000000    0.500000    10.08333    0.00574    0.00574 =
         0.00968    0.00000    0.00000    0.00287
N3    2    0.000000    0.000000    0.301074    10.16667    0.00415    0.00415 =
         0.00625    0.00000    0.00000    0.00207
BE1   1    0.000000    0.000000    0.344654    10.16667    0.04572
BE2   1    0.000000    0.000000    0.185593    10.16667    0.02840

HKLF 4


REM  dom1_a.res in R-3m
REM wR2 = 0.0625, GooF = S = 1.085, Restrained GooF = 1.085 for all data
REM R1 = 0.0254 for 175 Fo > 4sig(Fo) and 0.0269 for all 181 data
REM 17 parameters refined using 0 restraints

END

WGHT      0.0523      0.0000

REM Highest difference peak  4.281,  deepest hole -2.919,  1-sigma level  0.615
Q1    1   0.0000  0.0000  0.4535  10.16667  0.05    4.28
Q2    1   0.3333 -0.3333  0.0810  10.16667  0.05    2.63
Q3    1   0.0000  0.0000  0.2771  10.16667  0.05    2.33
Q4    1   0.0000  0.0000  0.1470  10.16667  0.05    2.21
Q5    1  -0.0981 -0.1962  0.0897  10.50000  0.05    2.00
Q6    1   0.0000  0.0000  0.1655  10.16667  0.05    1.85
Q7    1   0.2752  0.1376  0.2317  10.50000  0.05    1.85
Q8    1  -0.3333  0.3333  0.3435  10.16667  0.05    1.83
Q9    1   0.0000  0.0000  0.4778  10.16667  0.05    1.79
Q10   1   0.0000  0.0000  0.3882  10.16667  0.05    1.77
Q11   1   0.2020 -0.2020  0.0640  10.50000  0.05    1.55
;
_shelx_res_checksum   10302

_shelx_hkl_file
;
  -1   1 -59  835.60   14.73
  -1   1 -56  182.89    8.16
  -1   1 -53  814.67   13.02
  -1   1 -50 1061.55   14.20
  -1   1 -47  279.78    7.84
  -1   1 -44 2725.58   19.58
   1  -1  44 2678.64   25.62
   1  -1  41   33.47    6.04
  -1   1 -41   29.86    4.37
  -1   1 -38 2426.20   17.56
   1  -1  38 2439.62   21.22
   1  -1  35 2143.09   17.37
  -1   1 -35 2021.41   15.55
   1  -1  32  895.40   10.85
  -1   1 -32  893.71   10.01
   1  -1  29 4437.59   20.76
  -1   1 -29 4403.19   20.10
  -1   1 -26  303.15    5.91
   1  -1  26  309.94    5.94
   1  -1  23 5955.04   21.67
  -1   1 -23 5933.83   21.81
  -1   1 -20 2575.92   14.13
   1  -1  20 2548.72   13.88
  -1   1 -17 3948.32   17.17
   1  -1  17 3964.43   16.60
  -1   1 -14 9973.80   28.60
   1  -1  14 9999.00   26.07
   1  -1  11  136.57    3.43
  -1   1 -11  136.01    3.63
  -1   0  -1 6426.07   12.48
   1   0   1 6425.38   12.58
   1   0   4    8.84    1.29
  -1   0  -4    7.92    1.01
  -1   0  -7 8978.32   19.32
   1   0   7 8998.90   21.22
  -1   0 -10 1345.47    8.10
   1   0  10 1362.91    9.52
  -1   0 -13 6448.31   19.97
   1   0  13 6429.61   23.87
   0  -1  13 6430.84   17.03
   0   1 -16 6975.41   19.52
  -1   0 -16 7003.20   22.03
   0  -1  16 6958.34   17.57
   0   1 -19 1151.35    7.87
   0  -1  19 1155.13    7.53
   0   1 -22 6373.55   18.68
  -1   0 -22 6316.65   24.90
   0  -1  22 6314.16   17.94
  -1   0 -25 1119.66   11.52
   0  -1  25 1111.77    8.50
   0   1 -28 3051.85   14.72
   0  -1  28 3056.66   15.24
   0   1 -31 2726.94   14.19
   0  -1  31 2731.28   16.18
   0  -1  34  413.02    8.02
   0   1 -34  423.72    6.41
   0  -1  37 3480.43   23.55
   0   1 -37 3491.42   18.06
   0   1 -40   61.63    4.33
   0   1 -43 2301.11   15.81
   0   1 -46 1175.07   12.52
   0   1 -49  436.87    8.80
   0   1 -52 1363.13   14.57
   0   1 -55   29.90    5.32
   0   1 -58  736.76   12.43
  -2   1  -9 4573.97   20.42
  -2   1 -12 1407.52   13.16
  -2   1 -15 5642.27   23.30
  -2   1 -18  194.64    5.30
  -2   1 -21 4705.29   22.72
   1   1 -24 2615.55   10.81
  -2   1 -24 2631.09   17.39
  -2   1 -27 1198.61   12.05
   1  -2  27 1198.93   11.66
   1   1 -27 1186.70    7.32
   1   1 -30 4071.57   14.13
  -2   1 -30 4094.33   21.71
   1   1 -33    7.88    2.31
   1  -2  33   10.38    3.73
   1  -2  36 2680.36   17.54
  -2   1 -36 2673.73   20.02
   1   1 -36 2654.14   13.26
   1  -2  39  878.30   10.96
   1   1 -39  897.08    8.36
  -2   1 -39  904.92   12.48
  -2   1 -42  732.10   11.86
   1   1 -42  732.82    8.31
  -2   1 -45 1198.25   15.09
   1   1 -45 1211.93   10.99
   1  -2  45 1211.66   14.25
   1   1 -48    0.62    3.45
   1  -2  48    2.80    5.33
  -2   1 -48   -0.59    4.98
   1  -2  51 1450.76   17.76
   1   1 -51 1459.24   13.54
  -2   1 -51 1501.77   18.27
   1   1 -54  296.16    7.59
  -2   1 -54  301.89   10.09
   1   1 -57  441.74    8.90
   1  -2  57  451.17   12.97
   1  -2  60  724.75   17.69
   2  -1   9 5404.41   22.23
   2  -1  12 1341.19   11.51
   2  -1  15 6111.83   24.07
   2  -1  18  206.93    5.34
  -1  -1  18  198.31    2.18
   2  -1  21 4750.30   22.01
  -1  -1  21 4722.83   12.37
   2  -1  24 2626.44   17.21
  -1  -1  24 2649.50   12.47
   2  -1  27 1301.72   13.18
  -1   2 -30 4353.76   23.63
   2  -1  30 4317.70   24.25
   2  -1  33  190.89    7.00
  -1   2 -33    8.29    4.19
  -1   2 -36 2771.85   20.09
   2  -1  36 2697.30   22.06
   2  -1  39  946.67   15.64
  -1   2 -39 1053.96   13.93
  -1   2 -42  751.28   11.32
   2  -1  42  718.46   14.41
  -1   2 -45 1142.48   14.19
   2  -1  45 1073.03   17.89
   2  -1  48   -3.66    9.56
  -1   2 -48    2.40    5.63
  -1   2 -51 1619.61   17.83
  -1   2 -54  283.52    9.41
  -1   2 -57  485.77   11.32
  -1   2 -60  814.18   14.46
  -1   2 -63   28.63    7.29
  -2   2 -55   29.42    6.92
  -2   2 -52 1026.99   15.72
   2  -2  52 1089.18   17.22
  -2   2 -49  345.90   10.43
   2  -2  49  356.47   10.50
   2  -2  46  877.21   14.24
  -2   2 -46  943.26   14.75
   2  -2  43 2000.60   19.72
  -2   2 -43 1955.29   20.21
  -2   2 -40   45.03    5.70
   2  -2  40   56.05    5.72
   2  -2  37 2755.48   20.37
  -2   2 -37 2759.87   21.71
   2  -2  34  320.46    8.06
  -2   2 -34  391.65   10.46
   2  -2  31 2226.40   18.22
  -2   2 -31 2178.30   19.39
  -2   2 -28 2110.06   18.14
   2  -2  28 2090.33   16.50
   2   0 -13 3966.78   10.94
   2   0 -10  943.07    5.01
   2   0  -7 6546.51   13.62
   2   0  -4   32.86    1.79
  -2   0   4   26.68    2.01
  -2   0   1 5376.97   16.08
   2   0  -1 5383.38   15.32
  -2   0  -2 2613.06   12.19
   2   0   2 2565.56   12.20
   2   0   5 2199.18   12.43
  -2   0  -5 2211.74   11.16
  -2   0  -8 7085.27   21.55
   2   0   8 7075.71   25.05
  -2   0 -11   39.40    2.97
   2   0  11   33.62    3.90
  -2   0 -14 5825.76   21.65
   2   0  14 5865.64   27.88
  -2   0 -17 2190.97   13.93
   2   0  17 2152.67   18.43
  -2   0 -20 1781.89   13.65
  -2   0 -23 4077.21   21.39
  -2   0 -26  187.97    5.87
  -2   0 -29 3356.56   21.24
   0  -2  29 3382.35   16.74
  -2   0 -32  620.52   10.24
   0  -2  32  634.63    7.82
   0  -2  35 1523.32   11.35
   0  -2  38 1876.83   13.73
   0  -2  41   30.78    4.05
   0   2 -41   25.85    4.33
   0   2 -44 2160.31   17.55
   0  -2  44 2185.52   17.13
   0  -2  47  233.44    7.66
   0   2 -47  271.54    8.67
   0   2 -50  809.74   11.69
   0  -2  50  780.74   13.39
   0   2 -53  647.21   11.81
   0  -2  53  653.27   14.00
   0   2 -56  154.09    7.86
   0  -2  56  142.41   10.62
   0   2 -59  841.49   14.34
   0   2 -62   27.05    7.53
   0   2 -65  441.33   12.52
   0   2 -68  289.04   11.42
   0   2 -71   30.92    8.07
   2   1 -50  536.37    7.69
   2  -3  47  206.71    8.48
  -3   2 -44 1613.29   19.83
  -3   2 -41   24.48    6.41
  -3   2 -38 1488.25   18.25
  -3   2 -35 1418.68   19.07
  -3   2 -32  516.33   11.53
  -3   2 -29 2709.50   23.65
  -3   2 -26  129.16    6.97
  -3   1 -10  694.53    9.56
  -3   1 -13 3290.45   22.82
  -3   1 -16 3321.06   20.74
  -3   1 -19  516.07    9.67
  -3   1 -22 3406.11   22.05
  -3   1 -25  548.42   10.25
  -3   1 -28 1685.55   16.97
  -3   1 -31 1598.27   16.78
  -3   1 -34  227.89    7.67
  -3   1 -37 2169.64   20.69
  -3   1 -40   40.07    6.58
  -3   1 -43 1313.80   16.48
   1  -3  46  703.08   11.54
  -3   1 -46  664.31   13.13
   1  -3  49  284.23    8.12
   1  -3  52  882.14   13.41
   1  -3  55   23.78    5.97
   1  -3  58  481.70   11.48
  -4   2 -27  524.82   12.65
  -4   2 -30 2026.46   21.92
  -4   2 -33    8.48    7.43
   3  -2  41   21.71    6.82
   3  -2  38 1636.40   18.81
   3  -2  35 1342.36   16.67
   3  -2  32  591.67   12.03
   3  -2  29 3111.24   24.49
   3  -2  26  158.41    7.10
  -2  -1   8 4874.58   11.95
  -2  -1   5 1639.82    8.65
  -2  -1   2 1821.26   10.55
   3  -1   4   29.28    3.83
   3  -1   7 5649.29   23.94
   3  -1  10  793.00    9.80
   3  -1  13 3068.01   19.35
   3  -1  16 3284.25   19.64
   3  -1  19  456.17    8.29
   3  -1  22 3449.39   22.24
   3  -1  25  533.27   10.02
  -1  -2  28 1625.96    9.10
   3  -1  28 1661.20   16.79
  -1  -2  31 1558.60    9.07
   3  -1  31 1472.85   16.99
   3  -1  34  243.13    9.33
  -1  -2  34  253.50    4.66
   3  -1  37 2276.79   24.76
  -1  -2  37 2336.25   13.95
   3  -1  40   35.06    8.41
   3   0 -18  105.97    2.18
   3   0 -15 3190.51   10.51
   3   0 -12  637.38    5.57
   3   0  -9 2373.39   11.11
   3   0  -6 2945.76   13.91
   3   0  -3  332.66    5.84
   3   0   0 6195.76   24.92
  -3   0   0 6136.26   24.05
   3   0   3  337.02    7.16
  -3   0  -3  340.04    6.42
  -3   0  -6 2770.10   16.14
   3   0   6 2818.46   19.03
  -3   0  -9 2302.14   15.08
   3   0   9 2269.81   19.14
  -3   0 -12  540.52    7.87
   3   0  12  573.76   11.50
  -3   0 -15 3054.45   18.93
  -3   0 -18  115.53    5.37
  -3   0 -21 2745.72   19.68
  -3   0 -24 1405.17   14.54
  -3   0 -27  743.75   11.76
  -3   0 -30 2499.56   19.59
  -3   0 -33    4.29    4.53
  -3   0 -36 1441.23   15.73
   0  -3  45  742.85    9.51
   0  -3  48    2.87    3.79
   0  -3  51  982.28   12.26
  -4   1 -14 2380.89   19.43
  -4   1 -17 1014.60   14.41
  -4   1 -20  982.64   15.13
  -4   1 -23 1873.17   19.31
  -4   1 -26   85.13    7.83
  -4   1 -29 1771.83   20.14
  -4   1 -32  302.51   10.43
  -4   1 -35  832.29   15.17
   4  -2  24 1354.52   17.50
   4  -2  27  633.57   12.61
   4  -2  30 2503.07   23.91
  -3  -1   7 2561.18   11.11
  -3  -1   4   15.36    2.68
  -3  -1   1 2308.33   13.02
   4  -1  -1 2336.18   15.80
  -3  -1  -2 1217.50   10.81
   4  -1   2 1266.10   11.89
  -3  -1  -5  932.78    9.68
   4  -1   5  919.01   10.47
  -3  -1  -8 2774.04   17.36
   4  -1   8 2747.04   18.26
   4  -1  11   17.97    4.11
   4  -1  14 2640.39   19.65
   4  -1  17  984.46   13.01
   4  -1  20  791.65   12.31
   4  -1  23 1766.08   18.48
   4  -1  26   67.54    7.14
   4  -1  29 1585.61   19.98
   4  -1  32  321.60   12.41
  -4   0  -4    9.99    5.51
  -4   0  -7 2172.03   16.76
  -4   0 -10  373.61    9.03
  -4   0 -13 1325.10   14.64
  -4   0 -16 1701.60   17.28
  -4   0 -19  196.56    8.16
  -4   0 -22 1772.10   18.40
  -4   0 -25  273.48    9.42
  -4   0 -28  826.09   13.45
  -4   0 -31  809.25   14.15
  -4   0 -34  120.37    7.90
  -5   1 -18   41.75    7.15
  -5   1 -24  649.55   15.25
   5  -1   3  132.06    6.37
   5  -1   6 1128.93   13.90
   5  -1   9  947.42   14.06
   5  -1  12  231.10    8.74
   5  -1  15 1164.22   16.24
   5  -1  18   46.59    7.92
   0   0   0    0.00    0.00

TITL dom1 in R32
REM R32 (#155 in standard setting)
CELL 0.29050   2.870213   2.870213  37.132367  90.0000  90.0000 120.0000
ZERR    5.00   0.000160   0.000160   0.001754   0.0000   0.0000   0.0000
LATT -3
SYMM -y, x-y, z
SYMM -x+y,-x, z
SYMM  y, x,-z
SYMM  x-y,-y,-z
SYMM -x,-x+y,-z
SFAC Be N W
UNIT 5.00 5.00 5.00
TREF
HKLF 4
END   
   
_computing_structure_solution     'SHELXT 2018/2 (Sheldrick, 2018)'
;
_shelx_hkl_checksum   18351

# start Validation Reply Form
_vrf_PLAT029_W2Be4N5
;
PROBLEM: _diffrn_measured_fraction_theta_full value Low .      0.648 Why?  
RESPONSE: Incomplete data set due to measurements in Diamond Anvil Cell (DAC).
;
_vrf_PLAT910_W2Be4N5
;
PROBLEM: Missing # of FCF Reflection(s) Below Theta(Min).         11 Note  
RESPONSE: Data collected in a diamond anvil cell
;
_vrf_PLAT051_W2Be4N5
;
PROBLEM: Mu(calc) and Mu(cif) Ratio Differs from 1.0 by .       2.46 %     
RESPONSE: ...
;
_vrf_PLAT202_W2Be4N5
;
PROBLEM: Isotropic non-H Atoms in Anion/Solvent .........          2 Check 
RESPONSE: Data collected in a diamond anvil cell.
;
_vrf_PLAT324_W2Be4N5
;
PROBLEM: Check for Possibly Missing H on Coordinating....         N1 Check 
RESPONSE:  We exlude NH groups due to IR spectroscopy. The residual electron
denisty here arises from the termination effects of the W atoms.
;
_vrf_PLAT911_W2Be4N5
;
PROBLEM: Missing FCF Refl Between Thmin & STh/L=    0.600         21 Report
RESPONSE: Data collected in a diamond anvil cell
;
# end Validation Reply Form
